# Supplementary material for: Phylogeny and taxonomic synopsis of PoasubgenusPseudopoa (including Eremopoa and Lindbergella) (Poaceae, Poeae, Poinae)
Source: PhytoKeys. 2018 Nov 14;(111):69–102. doi: 10.3897/phytokeys.111.28081 (PMC6256263; doi:10.3897/phytokeys.111.28081)
Supplement: XML Treatment for Poa subg. Pseudopoa [file phytokeys.111.28081-treatment1.xml]

<!DOCTYPE tp:taxon-treatment
  PUBLIC "-//TaxonX//DTD Taxonomic Treatment Publishing DTD v0 20100105//EN" "tax-treatment-NSO.dtd">
<tp:taxon-treatment xmlns:tp="http://www.plazi.org/taxpub"><tp:treatment-meta><kwd-group><label>Taxon classification</label><kwd><named-content xmlns:xlink="http://www.w3.org/1999/xlink" content-type="kingdom">Plantae</named-content></kwd><kwd><named-content xmlns:xlink="http://www.w3.org/1999/xlink" content-type="order">Poales</named-content></kwd><kwd><named-content xmlns:xlink="http://www.w3.org/1999/xlink" content-type="family">Poaceae</named-content></kwd></kwd-group><mixed-citation publication-type="journal"><person-group><name><surname>Gillespie</surname><given-names>Lynn J.</given-names></name><name><surname>Soreng</surname><given-names>Robert John</given-names></name><name><surname>Cabi</surname><given-names>Evren</given-names></name><name><surname>Amiri</surname><given-names>Neda</given-names></name></person-group><article-title>Phylogeny and taxonomic synopsis of <tp:taxon-name><tp:taxon-name-part taxon-name-part-type="genus" reg="Poa">Poa</tp:taxon-name-part><tp:taxon-name-part taxon-name-part-type="infraspecific-rank">subgenus</tp:taxon-name-part><tp:taxon-name-part taxon-name-part-type="subgenus" reg="Pseudopoa">Pseudopoa</tp:taxon-name-part></tp:taxon-name> (including <italic><tp:taxon-name><tp:taxon-name-part taxon-name-part-type="genus" reg="Eremopoa">Eremopoa</tp:taxon-name-part></tp:taxon-name></italic> and <italic><tp:taxon-name><tp:taxon-name-part taxon-name-part-type="genus" reg="Lindbergella">Lindbergella</tp:taxon-name-part></tp:taxon-name></italic>) (<tp:taxon-name><tp:taxon-name-part taxon-name-part-type="family">Poaceae</tp:taxon-name-part></tp:taxon-name>, <tp:taxon-name><tp:taxon-name-part taxon-name-part-type="tribe">Poeae</tp:taxon-name-part></tp:taxon-name>, <tp:taxon-name><tp:taxon-name-part taxon-name-part-type="subtribe">Poinae</tp:taxon-name-part></tp:taxon-name>)</article-title><source>PhytoKeys</source><day>14</day><month>11</month><year>2018</year><volume>2018</volume><issue>111</issue><fpage>69</fpage><lpage>102</lpage><pub-id pub-id-type="doi">10.3897/phytokeys.111.28081</pub-id></mixed-citation></tp:treatment-meta><tp:nomenclature><tp:taxon-name>
            <tp:taxon-name-part taxon-name-part-type="genus" reg="Poa">Poa</tp:taxon-name-part>
            <tp:taxon-name-part taxon-name-part-type="infraspecific-rank">subg.</tp:taxon-name-part>
            <tp:taxon-name-part taxon-name-part-type="subgenus" reg="Pseudopoa">Pseudopoa</tp:taxon-name-part>
          </tp:taxon-name><tp:taxon-authority>(K. Koch) Stapf in J. D. Hooker, Fl. Brit. India 7(22): 337. 1897 [1896].</tp:taxon-authority><tp:nomenclature-citation-list><tp:nomenclature-citation><tp:taxon-name>
                <tp:taxon-name-part taxon-name-part-type="genus" reg="Festuca">Festuca</tp:taxon-name-part>
              </tp:taxon-name><comment>[unranked] <tp:taxon-name><tp:taxon-name-part taxon-name-part-type="genus" reg="Pseudopoa">Pseudopoa</tp:taxon-name-part></tp:taxon-name> K. Koch, Linnaea 21(1[4]): 409. 1848. <tp:taxon-name><tp:taxon-name-part taxon-name-part-type="genus" reg="Poa">Poa</tp:taxon-name-part><tp:taxon-name-part taxon-name-part-type="infraspecific-rank">sect.</tp:taxon-name-part><tp:taxon-name-part taxon-name-part-type="section" reg="Pseudopoa">Pseudopoa</tp:taxon-name-part></tp:taxon-name> (K. Koch) Hack., Nat. Pflanzenfam. 2(2): 73. 1887. <tp:taxon-name><tp:taxon-name-part taxon-name-part-type="genus" reg="Eremopoa">Eremopoa</tp:taxon-name-part></tp:taxon-name> Roshev., Fl. URSS 2: 429, 756. 1934. Type. <tp:taxon-name><tp:taxon-name-part taxon-name-part-type="genus" reg="Poa">Poa</tp:taxon-name-part><tp:taxon-name-part taxon-name-part-type="species" reg="persica">persica</tp:taxon-name-part></tp:taxon-name> Trin. ≡ <tp:taxon-name><tp:taxon-name-part taxon-name-part-type="genus" reg="Festuca">Festuca</tp:taxon-name-part><tp:taxon-name-part taxon-name-part-type="species" reg="persica">persica</tp:taxon-name-part></tp:taxon-name> (Trin.) K. Koch.</comment></tp:nomenclature-citation><tp:nomenclature-citation><tp:taxon-name>
                <tp:taxon-name-part taxon-name-part-type="genus" reg="Lindbergia">Lindbergia</tp:taxon-name-part>
              </tp:taxon-name><comment>Bor, Svensk Bot. Tidskr. 62: 467, 1968 (nom. illeg. hom., non Kindb., 1897). <tp:taxon-name><tp:taxon-name-part taxon-name-part-type="genus" reg="Lindbergella">Lindbergella</tp:taxon-name-part></tp:taxon-name> Bor, Svensk Bot. Tidskr. 63: 368. 1969. Type. <tp:taxon-name><tp:taxon-name-part taxon-name-part-type="genus" reg="Poa">Poa</tp:taxon-name-part><tp:taxon-name-part taxon-name-part-type="species" reg="sintenisii">sintenisii</tp:taxon-name-part></tp:taxon-name> H. Lindb. ≡ <tp:taxon-name><tp:taxon-name-part taxon-name-part-type="genus" reg="Lindbergella">Lindbergella</tp:taxon-name-part><tp:taxon-name-part taxon-name-part-type="species" reg="sintenisii">sintenisii</tp:taxon-name-part></tp:taxon-name> (H. Lindb.) Bor.</comment></tp:nomenclature-citation></tp:nomenclature-citation-list></tp:nomenclature><tp:treatment-sec sec-type="Emended diagnosis" id="SECID0EZCCI"><title>Emended diagnosis.</title><p>Like species of other <italic><tp:taxon-name><tp:taxon-name-part taxon-name-part-type="genus" reg="Poa">Poa</tp:taxon-name-part></tp:taxon-name></italic> subgenera, but annual (<italic><tp:taxon-name><tp:taxon-name-part taxon-name-part-type="genus" reg="Poa">P.</tp:taxon-name-part><tp:taxon-name-part taxon-name-part-type="species" reg="speluncarum">speluncarum</tp:taxon-name-part></tp:taxon-name></italic> a weak stooling perennial) and differing from other annual species of <italic><tp:taxon-name><tp:taxon-name-part taxon-name-part-type="genus" reg="Poa">Poa</tp:taxon-name-part></tp:taxon-name></italic> by combination of sheath margins fused only near the base (basal sheaths fused to 16%, top sheath 4–12% [to 50% in <italic><tp:taxon-name><tp:taxon-name-part taxon-name-part-type="genus" reg="Poa">P.</tp:taxon-name-part><tp:taxon-name-part taxon-name-part-type="species" reg="speluncarum">speluncarum</tp:taxon-name-part></tp:taxon-name></italic>]), panicle branches scabrous along angles (<italic><tp:taxon-name><tp:taxon-name-part taxon-name-part-type="genus" reg="Poa">P.</tp:taxon-name-part><tp:taxon-name-part taxon-name-part-type="species" reg="sintenisii">sintenisii</tp:taxon-name-part></tp:taxon-name></italic> smooth), arranged in whorl-like groups of 5 to 27 per node (sometimes fewer in <italic><tp:taxon-name><tp:taxon-name-part taxon-name-part-type="genus" reg="Poa">P.</tp:taxon-name-part><tp:taxon-name-part taxon-name-part-type="species" reg="diaphora">diaphora</tp:taxon-name-part></tp:taxon-name></italic> and <italic><tp:taxon-name><tp:taxon-name-part taxon-name-part-type="genus" reg="Poa">P.</tp:taxon-name-part><tp:taxon-name-part taxon-name-part-type="species" reg="sintenisii">sintenisii</tp:taxon-name-part></tp:taxon-name></italic>), sometimes the lower whorls of branches naked or with only a few sterile spikelets, flowers bisexual, glumes short (lower glume 2/7–2/3 (–3/4) the first lemma in length), 1-veined (3-veined in <italic><tp:taxon-name><tp:taxon-name-part taxon-name-part-type="genus" reg="Poa">P.</tp:taxon-name-part><tp:taxon-name-part taxon-name-part-type="species" reg="sintenisii">sintenisii</tp:taxon-name-part></tp:taxon-name></italic>), apex sharply pointed, sometimes apiculate, rachilla internodes exposed, scaberulous, callus glabrous (or with a short crown of hairs in <italic><tp:taxon-name><tp:taxon-name-part taxon-name-part-type="genus" reg="Poa">P.</tp:taxon-name-part><tp:taxon-name-part taxon-name-part-type="species" reg="sintenisii">sintenisii</tp:taxon-name-part></tp:taxon-name></italic>), lemmas membranous to subchartaceous (<italic><tp:taxon-name><tp:taxon-name-part taxon-name-part-type="genus" reg="Poa">P.</tp:taxon-name-part><tp:taxon-name-part taxon-name-part-type="species" reg="sintenisii">sintenisii</tp:taxon-name-part></tp:taxon-name></italic> chartaceous), 3–5 veined, the intermediate veins faint when present, laterally compressed, but the keel not pronounced, glabrous or keel and marginal veins short sericeous (also sericeous between the veins in <italic><tp:taxon-name><tp:taxon-name-part taxon-name-part-type="genus" reg="Poa">P.</tp:taxon-name-part><tp:taxon-name-part taxon-name-part-type="species" reg="sintenisii">sintenisii</tp:taxon-name-part></tp:taxon-name></italic>), but keel scabrous distal to the hairs.</p></tp:treatment-sec><tp:treatment-sec sec-type="distribution" id="SECID0EQGCI"><title>Distribution.</title><p>Southwest Asia from Israel, Lebanon, Cyprus and Turkey eastwards through Transcaucasia, Iran, central Asia to western China and northwest India. Sporadic elsewhere, possibly adventive on Egypt’s North African coast but native east of the Red Sea, adventive in Europe and Canada.</p></tp:treatment-sec><tp:treatment-sec sec-type="notes" id="SECID0EVGCI"><title>Notes.</title><p>A subgenus of seven species with several infraspecies, distributed mainly in semi-arid midlands to uplands (usually 300 m plus) to alpine, with winter spring / summer drought precipitation pattern, often along trails and roads, cultivated fields and pastures, around puddles, shallow springs, swales and vernal pools, snow beds, in pine/oak forests to open grasslands and deserts, also in shallow caves, in shallow sandy or stony soils or screes of igneous or metamorphic rocks of igneous or sedimentary origin, including pumice, lava, serpentine, shale, sandstone, limestone and marble.</p><!--PageBreak--><sec sec-type="Key to Poa subgen. Pseudopoa taxa and other annual species of Poa in the coincident geographic region" id="SECID0E2GCI"><title>Key to <tp:taxon-name><tp:taxon-name-part taxon-name-part-type="genus" reg="Poa">Poa</tp:taxon-name-part><tp:taxon-name-part taxon-name-part-type="infraspecific-rank">subgen.</tp:taxon-name-part><tp:taxon-name-part taxon-name-part-type="subgenus" reg="Pseudopoa">Pseudopoa</tp:taxon-name-part></tp:taxon-name> taxa and other annual species of <italic><tp:taxon-name><tp:taxon-name-part taxon-name-part-type="genus" reg="Poa">Poa</tp:taxon-name-part></tp:taxon-name></italic> in the coincident geographic region</title><p>Plants annual (infrequently perennial or perenniating); anthers mostly 0.2–1 mm (to 1.7 mm in the weak stemmed, stooling perennial <bold><italic><tp:taxon-name><tp:taxon-name-part taxon-name-part-type="genus" reg="Poa">P.</tp:taxon-name-part><tp:taxon-name-part taxon-name-part-type="species" reg="speluncarum">speluncarum</tp:taxon-name-part></tp:taxon-name></italic></bold>, to 2.8 mm in the annual species <bold><italic><tp:taxon-name><tp:taxon-name-part taxon-name-part-type="genus" reg="Poa">Poa</tp:taxon-name-part><tp:taxon-name-part taxon-name-part-type="species" reg="persica">persica</tp:taxon-name-part></tp:taxon-name></italic></bold>).</p><table-wrap content-type="key" position="anchor" orientation="portrait"><table id="TID0EWZAG" rules="all"><tbody><tr><td rowspan="1" colspan="1">1</td><td rowspan="1" colspan="1">Palea keels soft hairy, never scabrous; callus glabrous (<tp:taxon-name><tp:taxon-name-part taxon-name-part-type="genus" reg="Poa">Poa</tp:taxon-name-part><tp:taxon-name-part taxon-name-part-type="infraspecific-rank">sect.</tp:taxon-name-part><tp:taxon-name-part taxon-name-part-type="section" reg="Micrantherae">Micrantherae</tp:taxon-name-part></tp:taxon-name>)</td><td rowspan="1" colspan="1">
                      <bold>2</bold>
                    </td></tr><tr><td rowspan="1" colspan="1">–</td><td rowspan="1" colspan="1">Palea keels scabrous at least in part (if hairy in part, then distally scabrous); callus glabrous or hairy</td><td rowspan="1" colspan="1">
                      <bold>3</bold>
                    </td></tr><tr><td rowspan="1" colspan="1">2</td><td rowspan="1" colspan="1">Anthers 0.2–0.5 mm long; panicle branches ascending, spikelets congested along the branches; plants light green</td><td rowspan="1" colspan="1">
                      <bold><italic><tp:taxon-name><tp:taxon-name-part taxon-name-part-type="genus" reg="Poa">Poa</tp:taxon-name-part><tp:taxon-name-part taxon-name-part-type="species" reg="infirma">infirma</tp:taxon-name-part></tp:taxon-name></italic> Kunth</bold>
                    </td></tr><tr><td rowspan="1" colspan="1">–</td><td rowspan="1" colspan="1">Anthers 0.5–1 mm long; panicle branches spreading to ascending, spikelets moderately congested along the branches; plants darker green</td><td rowspan="1" colspan="1">
                      <bold><italic><tp:taxon-name><tp:taxon-name-part taxon-name-part-type="genus" reg="Poa">Poa</tp:taxon-name-part><tp:taxon-name-part taxon-name-part-type="species" reg="annua">annua</tp:taxon-name-part></tp:taxon-name></italic> L.</bold>
                    </td></tr><tr><td rowspan="1" colspan="1">3</td><td rowspan="1" colspan="1">Spikelets ovate; lemma keels densely villous medially, many hairs over 0.5 mm long; callus with a plicate web; anthers 0.4–0.8 mm long; panicles short (to 5 cm long), branches terete, smooth or sparsely scabrid, with 1–2 branches per node; upper culm sheath margins fused 25–35(–50)% their length; plants of vernal swales, Albania, Croatia, Greece, Bulgaria and European part of Turkey <bold>(<tp:taxon-name><tp:taxon-name-part taxon-name-part-type="genus" reg="Poa">Poa</tp:taxon-name-part><tp:taxon-name-part taxon-name-part-type="infraspecific-rank">sect.</tp:taxon-name-part><tp:taxon-name-part taxon-name-part-type="section" reg="Jubatae">Jubatae</tp:taxon-name-part></tp:taxon-name>)</bold></td><td rowspan="1" colspan="1">
                      <bold><italic><tp:taxon-name>
                            <tp:taxon-name-part taxon-name-part-type="genus" reg="Poa">Poa</tp:taxon-name-part>
                            <tp:taxon-name-part taxon-name-part-type="species" reg="jubata">jubata</tp:taxon-name-part>
                          </tp:taxon-name></italic></bold>
                    </td></tr><tr><td rowspan="1" colspan="1">–</td><td rowspan="1" colspan="1">Spikelets generally lanceolate; lemma keels glabrous or sericeous, hairs less than 0.3(–0.5) mm long; callus glabrous or with a short crown of hairs; anthers 0.2–2.8 mm long; panicles short or long, branches angled, smooth or scabrous, mostly with 2 to 27 branches per node, commonly appearing whorled; upper culm sheath margins fused 4–12% their length (40–50% in <italic><tp:taxon-name><tp:taxon-name-part taxon-name-part-type="genus" reg="Poa">P.</tp:taxon-name-part><tp:taxon-name-part taxon-name-part-type="species" reg="speluncarum">speluncarum</tp:taxon-name-part></tp:taxon-name></italic>); plants of Cyprus, Anatolian Turkey, southwards and eastwards across Asia into China (<bold><tp:taxon-name><tp:taxon-name-part taxon-name-part-type="genus" reg="Poa">Poa</tp:taxon-name-part><tp:taxon-name-part taxon-name-part-type="infraspecific-rank">subg.</tp:taxon-name-part><tp:taxon-name-part taxon-name-part-type="subgenus" reg="Pseudopoa">Pseudopoa</tp:taxon-name-part></tp:taxon-name>, incl. <italic><tp:taxon-name><tp:taxon-name-part taxon-name-part-type="genus" reg="Eremopoa">Eremopoa</tp:taxon-name-part></tp:taxon-name></italic>)</bold></td><td rowspan="1" colspan="1">
                      <bold>4</bold>
                    </td></tr><tr><td rowspan="1" colspan="1">4</td><td rowspan="1" colspan="1">Uppermost culm sheath margins fused 40–50% their length; spikelets mostly 1-flowered; lemmas glabrous; callus glabrous; anthers 1.1–1.7 long; plants feeble, stooling perennials of caves and shady cool moist places in the Taurus Mts. of Turkey (rare) (<bold><tp:taxon-name><tp:taxon-name-part taxon-name-part-type="genus" reg="Poa">Poa</tp:taxon-name-part><tp:taxon-name-part taxon-name-part-type="infraspecific-rank">sect.</tp:taxon-name-part><tp:taxon-name-part taxon-name-part-type="section" reg="Speluncarae">Speluncarae</tp:taxon-name-part></tp:taxon-name></bold>)</td><td rowspan="1" colspan="1">
                      <bold><italic><tp:taxon-name>
                            <tp:taxon-name-part taxon-name-part-type="genus" reg="Poa">Poa</tp:taxon-name-part>
                            <tp:taxon-name-part taxon-name-part-type="species" reg="speluncarum">speluncarum</tp:taxon-name-part>
                          </tp:taxon-name></italic></bold>
                    </td></tr><tr><td rowspan="1" colspan="1">–</td><td rowspan="1" colspan="1">Uppermost culm sheath margins fused 4–12% their length; spikelets (1–)2 to 10-flowered; lemmas glabrous or pubescent; callus glabrous or with a minute crown of hairs; anthers 0.2–2.8 mm long; plants slender tufted annuals</td><td rowspan="1" colspan="1">
                      <bold>5</bold>
                    </td></tr><tr><td rowspan="1" colspan="1">5</td><td rowspan="1" colspan="1">Lemmas 3-veined, apex slightly apiculate, lemmas and paleas subcoriaceous, sericeous along the keel(s) and marginal veins and between the veins; panicle branches smooth, mostly 1–5 at lower nodes; callus glabrous or with a short crown of hairs; plants endemic to Cyprus (usually on serpentine substrates) (<bold><tp:taxon-name><tp:taxon-name-part taxon-name-part-type="genus" reg="Poa">Poa</tp:taxon-name-part><tp:taxon-name-part taxon-name-part-type="infraspecific-rank">sect.</tp:taxon-name-part><tp:taxon-name-part taxon-name-part-type="section" reg="Lindbergella">Lindbergella</tp:taxon-name-part></tp:taxon-name></bold>)</td><td rowspan="1" colspan="1">
                      <bold><italic><tp:taxon-name>
                            <tp:taxon-name-part taxon-name-part-type="genus" reg="Poa">Poa</tp:taxon-name-part>
                            <tp:taxon-name-part taxon-name-part-type="species" reg="sintenisii">sintenisii</tp:taxon-name-part>
                          </tp:taxon-name></italic></bold>
                    </td></tr><tr><td rowspan="1" colspan="1">–</td><td rowspan="1" colspan="1">Lemmas 5-veined (veins commonly faint), apex infrequently apiculate, lemmas and paleas subchartaceous to subcoriaceous, glabrous between the veins or throughout; panicle branches scabrous, (1–)5–27 at lower nodes; callus glabrous; plants widespread, but not in Cyprus (<bold><tp:taxon-name><tp:taxon-name-part taxon-name-part-type="genus" reg="Poa">Poa</tp:taxon-name-part><tp:taxon-name-part taxon-name-part-type="infraspecific-rank">sect.</tp:taxon-name-part><tp:taxon-name-part taxon-name-part-type="section" reg="Pseudopoa">Pseudopoa</tp:taxon-name-part></tp:taxon-name>)</bold></td><td rowspan="1" colspan="1">
                      <bold>6</bold>
                    </td></tr><!--PageBreak--><tr><td rowspan="1" colspan="1">6</td><td rowspan="1" colspan="1">Panicles with 1 to 3 lower whorls of 7 or more sterile/naked or mostly sterile branches; panicles 7–20 cm long, effusely branched; lemmas 2–2.5 mm long, sericeous along the keel and marginal veins; spikelets 1–4(–6)-flowered</td><td rowspan="1" colspan="1">
                      <bold>7</bold>
                    </td></tr><tr><td rowspan="1" colspan="1">–</td><td rowspan="1" colspan="1">Panicles not or infrequently with some sterile lower branches; panicles 2–21 cm long, effusely to sparsely branched; lemmas 1.8–4.5 mm long, glabrous or sericeous along the keel and marginal veins; spikelets 1–12-flowered</td><td rowspan="1" colspan="1">
                      <bold>8</bold>
                    </td></tr><tr><td rowspan="1" colspan="1">7</td><td rowspan="1" colspan="1">Anthers 1.1–1.5 mm long; ligules 1.5–2.5 mm long; branches 7–20 per lower whorl; spikelets 1–4(–6)-flowered; plants of Zagros Mts., Iran</td><td rowspan="1" colspan="1">
                      <bold><italic><tp:taxon-name>
                            <tp:taxon-name-part taxon-name-part-type="genus" reg="Poa">P.</tp:taxon-name-part>
                            <tp:taxon-name-part taxon-name-part-type="species" reg="nephelochloides">nephelochloides</tp:taxon-name-part>
                          </tp:taxon-name></italic></bold>
                    </td></tr><tr><td rowspan="1" colspan="1">–</td><td rowspan="1" colspan="1">Anthers 0.8–1 mm long; ligules 1–1.5 mm long; branches 7–15 per lower whorl; spikelets 1–3-flowered; plants of Taurus Mts., Turkey</td><td rowspan="1" colspan="1">
                      <bold><italic><tp:taxon-name>
                            <tp:taxon-name-part taxon-name-part-type="genus" reg="Poa">P.</tp:taxon-name-part>
                            <tp:taxon-name-part taxon-name-part-type="species" reg="attalica">attalica</tp:taxon-name-part>
                          </tp:taxon-name></italic></bold>
                    </td></tr><tr><td rowspan="1" colspan="1">8</td><td rowspan="1" colspan="1">Anthers (1.2–)1.4–2.8 mm long; lemma apex blunt or obtuse to acutely pointed, with a broad membranous margin <bold>(<italic><tp:taxon-name><tp:taxon-name-part taxon-name-part-type="genus" reg="Poa">P.</tp:taxon-name-part><tp:taxon-name-part taxon-name-part-type="species" reg="persica">persica</tp:taxon-name-part></tp:taxon-name></italic> s.l.)</bold></td><td rowspan="1" colspan="1">
                      <bold>9</bold>
                    </td></tr><tr><td rowspan="1" colspan="1">–</td><td rowspan="1" colspan="1">Anthers 0.2–1.3 mm long; lemma apex acute or narrowly acute to acuminately pointed, with a narrow membranous margin (blunt or slightly pointed in <italic><tp:taxon-name><tp:taxon-name-part taxon-name-part-type="genus" reg="Poa">P.</tp:taxon-name-part><tp:taxon-name-part taxon-name-part-type="species" reg="millii">millii</tp:taxon-name-part></tp:taxon-name></italic> but then with 13–27 branches at lower panicle nodes)</td><td rowspan="1" colspan="1">
                      <bold>10</bold>
                    </td></tr><tr><td rowspan="1" colspan="1">9</td><td rowspan="1" colspan="1">Lemmas all glabrous or rarely with a few hairs near the base of the keel or marginal veins; spikelets (4–)5–10(–12)-flowered; panicles usually ¼–½ the plant height; anthers 1.5–2.8 mm long</td><td rowspan="1" colspan="1">
                      <bold><tp:taxon-name>
                          <tp:taxon-name-part taxon-name-part-type="genus" reg="Poa">P.</tp:taxon-name-part>
                          <tp:taxon-name-part taxon-name-part-type="species" reg="persica">persica</tp:taxon-name-part>
                          <tp:taxon-name-part taxon-name-part-type="infraspecific-rank">subsp.</tp:taxon-name-part>
                          <tp:taxon-name-part taxon-name-part-type="subspecies" reg="multiradiata">multiradiata</tp:taxon-name-part>
                        </tp:taxon-name></bold>
                    </td></tr><tr><td rowspan="1" colspan="1">–</td><td rowspan="1" colspan="1">Lemmas (at least of the lowest flower in a spikelet) minutely sericeous along the keel and marginal veins for ¼–⅔ the length; spikelets (2–)3–7(–9)-flowered; panicles usually ⅖–⅔ the plant height; anthers (1.2–)1.4–1.8 mm long</td><td rowspan="1" colspan="1">
                      <bold><tp:taxon-name>
                          <tp:taxon-name-part taxon-name-part-type="genus" reg="Poa">P.</tp:taxon-name-part>
                          <tp:taxon-name-part taxon-name-part-type="species" reg="persica">persica</tp:taxon-name-part>
                          <tp:taxon-name-part taxon-name-part-type="infraspecific-rank">subsp.</tp:taxon-name-part>
                          <tp:taxon-name-part taxon-name-part-type="subspecies" reg="persica">persica</tp:taxon-name-part>
                        </tp:taxon-name></bold>
                    </td></tr><tr><td rowspan="1" colspan="1">10</td><td rowspan="1" colspan="1">Anthers mostly 0.2–0.6 mm long; lemmas 1.8–4.5 mm long, apex sharply pointed, usually glabrous, infrequently sparsely puberulent along the keel with one or a few soft hairs scattered near the base; spikelets (1–)2–3(–5)-flowered; plants 2–40 cm tall</td><td rowspan="1" colspan="1">
                      <bold>11</bold>
                    </td></tr><tr><td rowspan="1" colspan="1">–</td><td rowspan="1" colspan="1">Anthers 0.6–1.3 mm long; lemmas 2.3–3 mm long, apex acute and sharply pointed to obtuse and blunt, at least the lowest lemma in a spikelet evenly sericeous (hairs ca. 0.1–0.3(–3.5) mm long, stiff, appressed) along the keel in the proximal ¼–½ and along the marginal veins near the base; spikelets 3–5(–9)-flowered; plants mostly 15–60 cm tall</td><td rowspan="1" colspan="1">
                      <bold>13</bold>
                    </td></tr><tr><td rowspan="1" colspan="1">11</td><td rowspan="1" colspan="1">Lemmas 3.5–4.5 mm long; panicles (2–)3–8(–9) cm long, branches 1–5(–7) at lower nodes, divaricately rebranched and relatively stout, spikelets usually sparse and few; plants mostly 5–25(–30) cm tall</td><td rowspan="1" colspan="1">
                      <bold><tp:taxon-name>
                          <tp:taxon-name-part taxon-name-part-type="genus" reg="Poa">P.</tp:taxon-name-part>
                          <tp:taxon-name-part taxon-name-part-type="species" reg="diaphora">diaphora</tp:taxon-name-part>
                          <tp:taxon-name-part taxon-name-part-type="infraspecific-rank">subsp.</tp:taxon-name-part>
                          <tp:taxon-name-part taxon-name-part-type="subspecies" reg="diaphora">diaphora</tp:taxon-name-part>
                          <tp:taxon-name-part taxon-name-part-type="infraspecific-rank">var.</tp:taxon-name-part>
                          <tp:taxon-name-part taxon-name-part-type="variety" reg="diaphora">diaphora</tp:taxon-name-part>
                        </tp:taxon-name></bold>
                    </td></tr><tr><td rowspan="1" colspan="1">–</td><td rowspan="1" colspan="1">Lemmas 1.8–3.5(–3.8 in large specimens with many spikelets) mm long; panicles 2–15(–20) cm long, branches (1–)3–8(–12) at lower nodes, divaricately rebranched or not, capillary to somewhat stout, spikelets sparse to crowded, few to many; plants 2–40 cm tall</td><td rowspan="1" colspan="1">
                      <bold>12</bold>
                    </td></tr><tr><td rowspan="1" colspan="1">12</td><td rowspan="1" colspan="1">Plants low growing, with dense fascicles of rebranching culms; culms 2–6 cm tall, with lateral inflorescences from lower culm leaves; panicles contracted to open, <!--PageBreak-->1.5–4 cm long, included in tuft of basal leaves or slightly exerted; lemmas 3–3.5 mm long; plants alpine</td><td rowspan="1" colspan="1">
                      <bold><tp:taxon-name>
                          <tp:taxon-name-part taxon-name-part-type="genus" reg="Poa">P.</tp:taxon-name-part>
                          <tp:taxon-name-part taxon-name-part-type="species" reg="diaphora">diaphora</tp:taxon-name-part>
                          <tp:taxon-name-part taxon-name-part-type="infraspecific-rank">subsp.</tp:taxon-name-part>
                          <tp:taxon-name-part taxon-name-part-type="subspecies" reg="diaphora">diaphora</tp:taxon-name-part>
                          <tp:taxon-name-part taxon-name-part-type="infraspecific-rank">var.</tp:taxon-name-part>
                          <tp:taxon-name-part taxon-name-part-type="variety" reg="alpina">alpina</tp:taxon-name-part>
                        </tp:taxon-name></bold>
                    </td></tr><tr><td rowspan="1" colspan="1">–</td><td rowspan="1" colspan="1">Plants low growing or taller, without fascicles of rebranching culms; culms solitary to several, mostly 10–40 cm tall, without lateral inflorescences; panicles effuse, usually more than 5 cm long, usually exerted; lemmas 1.8–3.5 mm long; plants of various habitats</td><td rowspan="1" colspan="1">
                      <bold><tp:taxon-name>
                          <tp:taxon-name-part taxon-name-part-type="genus" reg="Poa">P.</tp:taxon-name-part>
                          <tp:taxon-name-part taxon-name-part-type="species" reg="diaphora">diaphora</tp:taxon-name-part>
                          <tp:taxon-name-part taxon-name-part-type="infraspecific-rank">subsp.</tp:taxon-name-part>
                          <tp:taxon-name-part taxon-name-part-type="subspecies" reg="diaphora">diaphora</tp:taxon-name-part>
                          <tp:taxon-name-part taxon-name-part-type="infraspecific-rank">var.</tp:taxon-name-part>
                          <tp:taxon-name-part taxon-name-part-type="variety" reg="songarica">songarica</tp:taxon-name-part>
                        </tp:taxon-name></bold>
                    </td></tr><tr><td rowspan="1" colspan="1">13</td><td rowspan="1" colspan="1">Spikelet pedicels mostly 2–5 mm long; panicle branches 5–18 at lower nodes, stiffly spreading, lower whorls never naked or with rudimentary spikelets; lemma apices acutely pointed; anthers 0.6–1.0(1.1) mm long</td><td rowspan="1" colspan="1">
                      <bold><tp:taxon-name>
                          <tp:taxon-name-part taxon-name-part-type="genus" reg="Poa">P.</tp:taxon-name-part>
                          <tp:taxon-name-part taxon-name-part-type="species" reg="diaphora">diaphora</tp:taxon-name-part>
                          <tp:taxon-name-part taxon-name-part-type="infraspecific-rank">subsp.</tp:taxon-name-part>
                          <tp:taxon-name-part taxon-name-part-type="subspecies" reg="oxyglumis">oxyglumis</tp:taxon-name-part>
                        </tp:taxon-name></bold>
                    </td></tr><tr><td rowspan="1" colspan="1">–</td><td rowspan="1" colspan="1">Spikelet pedicels mostly 5–10 mm long: panicle branches (9–)13–27 at lower nodes, slender, slightly flexuous, lower whorls sometimes with a few branches that are naked or with some rudimentary spikelets in addition to normal spikelets; lemma apices obtuse to acute, blunt or slightly pointed; anthers 0.8–1.3 mm long</td><td rowspan="1" colspan="1">
                      <bold><italic><tp:taxon-name>
                            <tp:taxon-name-part taxon-name-part-type="genus" reg="Poa">P.</tp:taxon-name-part>
                            <tp:taxon-name-part taxon-name-part-type="species" reg="millii">millii</tp:taxon-name-part>
                          </tp:taxon-name></italic></bold>
                    </td></tr></tbody></table></table-wrap></sec></tp:treatment-sec></tp:taxon-treatment>
