# Supplementary material for: Phylogeny and taxonomic synopsis of PoasubgenusPseudopoa (including Eremopoa and Lindbergella) (Poaceae, Poeae, Poinae)
Source: PhytoKeys. 2018 Nov 14;(111):69–102. doi: 10.3897/phytokeys.111.28081 (PMC6256263; doi:10.3897/phytokeys.111.28081)
Supplement: XML Treatment for Poa subg. Pseudopoa sect. Pseudopoa [file phytokeys.111.28081-treatment2.xml]

<!DOCTYPE tp:taxon-treatment
  PUBLIC "-//TaxonX//DTD Taxonomic Treatment Publishing DTD v0 20100105//EN" "tax-treatment-NSO.dtd">
<tp:taxon-treatment xmlns:tp="http://www.plazi.org/taxpub"><tp:treatment-meta><kwd-group><label>Taxon classification</label><kwd><named-content xmlns:xlink="http://www.w3.org/1999/xlink" content-type="kingdom">Plantae</named-content></kwd><kwd><named-content xmlns:xlink="http://www.w3.org/1999/xlink" content-type="order">Poales</named-content></kwd><kwd><named-content xmlns:xlink="http://www.w3.org/1999/xlink" content-type="family">Poaceae</named-content></kwd></kwd-group><mixed-citation publication-type="journal"><person-group><name><surname>Gillespie</surname><given-names>Lynn J.</given-names></name><name><surname>Soreng</surname><given-names>Robert John</given-names></name><name><surname>Cabi</surname><given-names>Evren</given-names></name><name><surname>Amiri</surname><given-names>Neda</given-names></name></person-group><article-title>Phylogeny and taxonomic synopsis of <tp:taxon-name><tp:taxon-name-part taxon-name-part-type="genus" reg="Poa">Poa</tp:taxon-name-part><tp:taxon-name-part taxon-name-part-type="infraspecific-rank">subgenus</tp:taxon-name-part><tp:taxon-name-part taxon-name-part-type="subgenus" reg="Pseudopoa">Pseudopoa</tp:taxon-name-part></tp:taxon-name> (including <italic><tp:taxon-name><tp:taxon-name-part taxon-name-part-type="genus" reg="Eremopoa">Eremopoa</tp:taxon-name-part></tp:taxon-name></italic> and <italic><tp:taxon-name><tp:taxon-name-part taxon-name-part-type="genus" reg="Lindbergella">Lindbergella</tp:taxon-name-part></tp:taxon-name></italic>) (<tp:taxon-name><tp:taxon-name-part taxon-name-part-type="family">Poaceae</tp:taxon-name-part></tp:taxon-name>, <tp:taxon-name><tp:taxon-name-part taxon-name-part-type="tribe">Poeae</tp:taxon-name-part></tp:taxon-name>, <tp:taxon-name><tp:taxon-name-part taxon-name-part-type="subtribe">Poinae</tp:taxon-name-part></tp:taxon-name>)</article-title><source>PhytoKeys</source><day>14</day><month>11</month><year>2018</year><volume>2018</volume><issue>111</issue><fpage>69</fpage><lpage>102</lpage><pub-id pub-id-type="doi">10.3897/phytokeys.111.28081</pub-id></mixed-citation></tp:treatment-meta><tp:nomenclature><tp:taxon-name>
            <tp:taxon-name-part taxon-name-part-type="genus" reg="Poa">Poa</tp:taxon-name-part>
            <tp:taxon-name-part taxon-name-part-type="infraspecific-rank">subg.</tp:taxon-name-part>
            <tp:taxon-name-part taxon-name-part-type="subgenus" reg="Pseudopoa">Pseudopoa</tp:taxon-name-part>
            <tp:taxon-name-part taxon-name-part-type="infraspecific-rank">sect.</tp:taxon-name-part>
            <tp:taxon-name-part taxon-name-part-type="section" reg="Pseudopoa">Pseudopoa</tp:taxon-name-part>
          </tp:taxon-name><tp:taxon-authority>(K. Koch) Hack., Nat. Pflanzenfam. 2(2): 73. 1887.</tp:taxon-authority></tp:nomenclature><tp:treatment-sec sec-type="description" id="SECID0E16CI"><title>Emended description.</title><p>Tufted annuals. Leaf sheaths keeled, margins fused for 4–12% their length; blades flat to convolute, surfaces scabrous. Panicles open, with (1–)3–27 branches at lower nodes, lower whorls sometimes sterile; branches ascending to widely spreading, scabrous angled, with pedicels mostly equalling or up to 4× longer than their spikelets. Spikelets 1–10-flowered; glumes unequal, 1<sup>st</sup> glume 1-veined, 2<sup>nd</sup> glume 3-veined, usually reaching to less than ⅔ the adjacent lemma; rachilla internodes terete, scabrous; callus smooth, glabrous, with a round disarticulation scar; lemmas laterally compressed, weakly keeled, glabrous or short sericeous in lower half of the keel and also along the marginal veins, between veins smooth or scabrous, glabrous (rarely sericeous), 5-veined, intermediate veins obscure to distinct, margins narrowly to broadly scarious, apex obtuse to acuminate, sometimes briefly muticus. Flowers perfect, ovaries glabrous, anthers 0.2–2.8 mm long; caryopsis 1.5–2.5 mm long, narrowly elliptical, laterally compressed, fused to the palea, solid, hilum ⅛–⅙ the grain in length.</p></tp:treatment-sec></tp:taxon-treatment>
