# Supplementary material for: Phylogeny and taxonomic synopsis of PoasubgenusPseudopoa (including Eremopoa and Lindbergella) (Poaceae, Poeae, Poinae)
Source: PhytoKeys. 2018 Nov 14;(111):69–102. doi: 10.3897/phytokeys.111.28081 (PMC6256263; doi:10.3897/phytokeys.111.28081)
Supplement: XML Treatment for Poa diaphora [file phytokeys.111.28081-treatment4.xml]

<!DOCTYPE tp:taxon-treatment
  PUBLIC "-//TaxonX//DTD Taxonomic Treatment Publishing DTD v0 20100105//EN" "tax-treatment-NSO.dtd">
<tp:taxon-treatment xmlns:tp="http://www.plazi.org/taxpub"><tp:treatment-meta><kwd-group><label>Taxon classification</label><kwd><named-content xmlns:xlink="http://www.w3.org/1999/xlink" content-type="kingdom">Plantae</named-content></kwd><kwd><named-content xmlns:xlink="http://www.w3.org/1999/xlink" content-type="order">Poales</named-content></kwd><kwd><named-content xmlns:xlink="http://www.w3.org/1999/xlink" content-type="family">Poaceae</named-content></kwd></kwd-group><mixed-citation publication-type="journal"><person-group><name><surname>Gillespie</surname><given-names>Lynn J.</given-names></name><name><surname>Soreng</surname><given-names>Robert John</given-names></name><name><surname>Cabi</surname><given-names>Evren</given-names></name><name><surname>Amiri</surname><given-names>Neda</given-names></name></person-group><article-title>Phylogeny and taxonomic synopsis of <tp:taxon-name><tp:taxon-name-part taxon-name-part-type="genus" reg="Poa">Poa</tp:taxon-name-part><tp:taxon-name-part taxon-name-part-type="infraspecific-rank">subgenus</tp:taxon-name-part><tp:taxon-name-part taxon-name-part-type="subgenus" reg="Pseudopoa">Pseudopoa</tp:taxon-name-part></tp:taxon-name> (including <italic><tp:taxon-name><tp:taxon-name-part taxon-name-part-type="genus" reg="Eremopoa">Eremopoa</tp:taxon-name-part></tp:taxon-name></italic> and <italic><tp:taxon-name><tp:taxon-name-part taxon-name-part-type="genus" reg="Lindbergella">Lindbergella</tp:taxon-name-part></tp:taxon-name></italic>) (<tp:taxon-name><tp:taxon-name-part taxon-name-part-type="family">Poaceae</tp:taxon-name-part></tp:taxon-name>, <tp:taxon-name><tp:taxon-name-part taxon-name-part-type="tribe">Poeae</tp:taxon-name-part></tp:taxon-name>, <tp:taxon-name><tp:taxon-name-part taxon-name-part-type="subtribe">Poinae</tp:taxon-name-part></tp:taxon-name>)</article-title><source>PhytoKeys</source><day>14</day><month>11</month><year>2018</year><volume>2018</volume><issue>111</issue><fpage>69</fpage><lpage>102</lpage><pub-id pub-id-type="doi">10.3897/phytokeys.111.28081</pub-id></mixed-citation></tp:treatment-meta><tp:nomenclature><tp:taxon-name>
            <tp:taxon-name-part taxon-name-part-type="genus" reg="Poa">Poa</tp:taxon-name-part>
            <tp:taxon-name-part taxon-name-part-type="species" reg="diaphora">diaphora</tp:taxon-name-part>
          </tp:taxon-name><tp:taxon-authority>Trin., Mém. Acad. Imp. Sci. St.-Pétersbourg, Sér. 6, Sci. Math., Seconde Pt. Sci. Nat. 4,2(1): 69–70. 1836.</tp:taxon-authority><tp:nomenclature-citation-list><tp:nomenclature-citation><tp:taxon-name>
                <tp:taxon-name-part taxon-name-part-type="genus" reg="Aira">Aira</tp:taxon-name-part>
                <tp:taxon-name-part taxon-name-part-type="species" reg="altaica">altaica</tp:taxon-name-part>
              </tp:taxon-name><comment>Trin., Mém. Acad. Imp. Sci. St.-Pétersbourg Divers Savans 2: 526. 1835. <tp:taxon-name><tp:taxon-name-part taxon-name-part-type="genus" reg="Nephelochloa">Nephelochloa</tp:taxon-name-part><tp:taxon-name-part taxon-name-part-type="species" reg="altaica">altaica</tp:taxon-name-part></tp:taxon-name> (Trin.) Griseb., Fl. Ross. 4(13): 367. 1852. <tp:taxon-name><tp:taxon-name-part taxon-name-part-type="genus" reg="Poa">Poa</tp:taxon-name-part><tp:taxon-name-part taxon-name-part-type="species" reg="diaphana">diaphana</tp:taxon-name-part></tp:taxon-name> Boiss., Fl. Orient. 5: 611. 1884, nom. inval. <tp:taxon-name><tp:taxon-name-part taxon-name-part-type="genus" reg="Eremopoa">Eremopoa</tp:taxon-name-part><tp:taxon-name-part taxon-name-part-type="species" reg="altaica">altaica</tp:taxon-name-part></tp:taxon-name> (Trin.) Roshev., Fl. URSS 2: 431. 1934.</comment></tp:nomenclature-citation></tp:nomenclature-citation-list></tp:nomenclature><tp:treatment-sec sec-type="material" id="SECID0EVGDI"><title>Type.</title><p>“Sterilissimus salsuginosis deserti editi Tschujae”, [1800–3000 m], July 1832, <italic>A. Bunge</italic> (lectotype, designated by <xref ref-type="bibr" rid="B67">Tzvelev 1976</xref>, pg. 480, and marked in herbarium: LE! [Trinius herbarium microform image 424-A4! p.p. Bunge 1832]; isolectotypes: LE [3 specimens: TRIN-2620.01! with original description (Trinius herbarium microform 312-A1), Trinius herbarium microform images 424-A3!, 424-A5!], K [K000789849 image!; specimen labelled “<tp:taxon-name><tp:taxon-name-part taxon-name-part-type="genus" reg="Aira">Aira</tp:taxon-name-part><tp:taxon-name-part taxon-name-part-type="species" reg="altaica">altaica</tp:taxon-name-part></tp:taxon-name> Trin. Altai”, “Acad. St. Petrop, mis. 8br 1835” is a good match for LE type material]). See <xref ref-type="bibr" rid="B55">Soreng et al. (1995)</xref> for explanation of Trinius herbarium citations.</p></tp:treatment-sec><tp:treatment-sec sec-type="distribution" id="SECID0EPHDI"><title>Distribution.</title><p>Egypt (Sinai Peninsula) to China (Xinjiang, Xizang).</p></tp:treatment-sec><tp:treatment-sec sec-type="notes" id="SECID0EUHDI"><title>Notes.</title><p>Separating the four forms of <italic><tp:taxon-name><tp:taxon-name-part taxon-name-part-type="genus" reg="Poa">Poa</tp:taxon-name-part><tp:taxon-name-part taxon-name-part-type="species" reg="diaphora">diaphora</tp:taxon-name-part></tp:taxon-name></italic> s.l. treated here is often difficult. Here we choose to recognise two subspecies as divided in the molecular plastid analysis. Subspecies <tp:taxon-name><tp:taxon-name-part taxon-name-part-type="genus" reg="Poa"/><tp:taxon-name-part taxon-name-part-type="species" reg="diaphora"/><tp:taxon-name-part taxon-name-part-type="subspecies" reg="diaphora">diaphora</tp:taxon-name-part></tp:taxon-name> and <italic><tp:taxon-name><tp:taxon-name-part taxon-name-part-type="genus" reg="Eremopoa"/><tp:taxon-name-part taxon-name-part-type="species" reg="oxyglumis">oxyglumis</tp:taxon-name-part></tp:taxon-name></italic> are most easily separated by the minute anthers (0.2–0.6 mm) combined with glabrous or nearly glabrous lemmas in the former and slightly longer anthers (0.6–1.1 mm) combined with hairy lemma keels and marginal veins in the latter. The other forms, <italic><tp:taxon-name><tp:taxon-name-part taxon-name-part-type="genus" reg="Poa"/><tp:taxon-name-part taxon-name-part-type="species" reg="diaphora">diaphora</tp:taxon-name-part></tp:taxon-name></italic> s.s., <italic><tp:taxon-name><tp:taxon-name-part taxon-name-part-type="genus" reg="Poa"/><tp:taxon-name-part taxon-name-part-type="species" reg="songarica">songarica</tp:taxon-name-part></tp:taxon-name></italic> and <italic><tp:taxon-name><tp:taxon-name-part taxon-name-part-type="genus" reg="Poa"/><tp:taxon-name-part taxon-name-part-type="species" reg="alpina">alpina</tp:taxon-name-part></tp:taxon-name></italic> are essentially intergrading and are here treated as varieties in subsp. <tp:taxon-name><tp:taxon-name-part taxon-name-part-type="genus" reg="Poa"/><tp:taxon-name-part taxon-name-part-type="species" reg="alpina"/><tp:taxon-name-part taxon-name-part-type="subspecies" reg="diaphora">diaphora</tp:taxon-name-part></tp:taxon-name>.</p><p>The specimen K000789848 (image!) (“Al. Bunge” ex hrbr. Alexandri Lehmann, Reliquiae botanicae, original det “<italic><tp:taxon-name><tp:taxon-name-part taxon-name-part-type="genus" reg="Poa">Poa</tp:taxon-name-part><tp:taxon-name-part taxon-name-part-type="species" reg="diaphora">diaphora</tp:taxon-name-part></tp:taxon-name></italic> Tr.”) might be original material of <italic><tp:taxon-name><tp:taxon-name-part taxon-name-part-type="genus" reg="Aira">Aira</tp:taxon-name-part><tp:taxon-name-part taxon-name-part-type="species" reg="altaica">altaica</tp:taxon-name-part></tp:taxon-name></italic>, but RJS doubts it as it is not a good match for LE types; it is a taller plant more like K00789847 (also Reliquiae <tp:taxon-name><tp:taxon-name-part taxon-name-part-type="section">Lehmannianae</tp:taxon-name-part></tp:taxon-name>), which is <italic>Bunge</italic> material collected 20 May 1842, in Karakum desert.</p></tp:treatment-sec><ref-list><ref id="B67"><mixed-citation xmlns:xlink="http://www.w3.org/1999/xlink" xlink:type="simple"><person-group><name name-style="western"><surname>Tzvelev</surname><given-names>NN</given-names></name></person-group> (<year>1976</year>) Zlaki SSSR. Nauka Publishers, Leningrad Section, Leningrad, 1–788 [English translation: 1983. Grasses of the Soviet Union, 2 vols. Amerind Publishing Co. New Delhi.]</mixed-citation></ref><ref id="B55"><mixed-citation xmlns:xlink="http://www.w3.org/1999/xlink" xlink:type="simple"><person-group><name name-style="western"><surname>Soreng</surname><given-names>RJ</given-names></name><name name-style="western"><surname>Peterson</surname><given-names>PM</given-names></name><name name-style="western"><surname>Annable</surname><given-names>CR</given-names></name></person-group> (<year>1995</year>) <article-title>Trinius Herbarium, Komarov Botanical Institute, St. Petersberg (Guide to the microform collection).</article-title><source>IDC BT–</source><volume>16</volume>: <fpage>1</fpage>–<lpage>66</lpage>.</mixed-citation></ref></ref-list></tp:taxon-treatment>
