# Supplementary material for: Phylogeny and taxonomic synopsis of PoasubgenusPseudopoa (including Eremopoa and Lindbergella) (Poaceae, Poeae, Poinae)
Source: PhytoKeys. 2018 Nov 14;(111):69–102. doi: 10.3897/phytokeys.111.28081 (PMC6256263; doi:10.3897/phytokeys.111.28081)
Supplement: XML Treatment for Poa diaphora subsp. diaphora var. alpina [file phytokeys.111.28081-treatment6.xml]

<!DOCTYPE tp:taxon-treatment
  PUBLIC "-//TaxonX//DTD Taxonomic Treatment Publishing DTD v0 20100105//EN" "tax-treatment-NSO.dtd">
<tp:taxon-treatment xmlns:tp="http://www.plazi.org/taxpub"><tp:treatment-meta><kwd-group><label>Taxon classification</label><kwd><named-content xmlns:xlink="http://www.w3.org/1999/xlink" content-type="kingdom">Plantae</named-content></kwd><kwd><named-content xmlns:xlink="http://www.w3.org/1999/xlink" content-type="order">Poales</named-content></kwd><kwd><named-content xmlns:xlink="http://www.w3.org/1999/xlink" content-type="family">Poaceae</named-content></kwd></kwd-group><mixed-citation publication-type="journal"><person-group><name><surname>Gillespie</surname><given-names>Lynn J.</given-names></name><name><surname>Soreng</surname><given-names>Robert John</given-names></name><name><surname>Cabi</surname><given-names>Evren</given-names></name><name><surname>Amiri</surname><given-names>Neda</given-names></name></person-group><article-title>Phylogeny and taxonomic synopsis of <tp:taxon-name><tp:taxon-name-part taxon-name-part-type="genus" reg="Poa">Poa</tp:taxon-name-part><tp:taxon-name-part taxon-name-part-type="infraspecific-rank">subgenus</tp:taxon-name-part><tp:taxon-name-part taxon-name-part-type="subgenus" reg="Pseudopoa">Pseudopoa</tp:taxon-name-part></tp:taxon-name> (including <italic><tp:taxon-name><tp:taxon-name-part taxon-name-part-type="genus" reg="Eremopoa">Eremopoa</tp:taxon-name-part></tp:taxon-name></italic> and <italic><tp:taxon-name><tp:taxon-name-part taxon-name-part-type="genus" reg="Lindbergella">Lindbergella</tp:taxon-name-part></tp:taxon-name></italic>) (<tp:taxon-name><tp:taxon-name-part taxon-name-part-type="family">Poaceae</tp:taxon-name-part></tp:taxon-name>, <tp:taxon-name><tp:taxon-name-part taxon-name-part-type="tribe">Poeae</tp:taxon-name-part></tp:taxon-name>, <tp:taxon-name><tp:taxon-name-part taxon-name-part-type="subtribe">Poinae</tp:taxon-name-part></tp:taxon-name>)</article-title><source>PhytoKeys</source><day>14</day><month>11</month><year>2018</year><volume>2018</volume><issue>111</issue><fpage>69</fpage><lpage>102</lpage><pub-id pub-id-type="doi">10.3897/phytokeys.111.28081</pub-id></mixed-citation></tp:treatment-meta><tp:nomenclature><tp:taxon-name>
            <tp:taxon-name-part taxon-name-part-type="genus" reg="Poa">Poa</tp:taxon-name-part>
            <tp:taxon-name-part taxon-name-part-type="species" reg="diaphora">diaphora</tp:taxon-name-part>
            <tp:taxon-name-part taxon-name-part-type="infraspecific-rank">subsp.</tp:taxon-name-part>
            <tp:taxon-name-part taxon-name-part-type="species" reg="diaphora">diaphora</tp:taxon-name-part>
            <tp:taxon-name-part taxon-name-part-type="infraspecific-rank">var.</tp:taxon-name-part>
            <tp:taxon-name-part taxon-name-part-type="variety" reg="alpina">alpina</tp:taxon-name-part>
            <object-id xmlns:xlink="http://www.w3.org/1999/xlink" content-type="ipni" xlink:type="simple">urn:lsid:ipni.org:names:77191833-1</object-id>
          </tp:taxon-name><tp:taxon-authority>(Boiss.) Soreng, Cabi &amp; L.J. Gillespie</tp:taxon-authority><tp:taxon-status xmlns:xlink="http://www.w3.org/1999/xlink" xlink:type="simple">comb. nov.</tp:taxon-status><tp:nomenclature-citation-list><tp:nomenclature-citation><tp:taxon-name>
                <tp:taxon-name-part taxon-name-part-type="genus" reg="Poa">Poa</tp:taxon-name-part>
                <tp:taxon-name-part taxon-name-part-type="species" reg="persica">persica</tp:taxon-name-part>
                <tp:taxon-name-part taxon-name-part-type="infraspecific-rank">var.</tp:taxon-name-part>
                <tp:taxon-name-part taxon-name-part-type="variety" reg="alpina">alpina</tp:taxon-name-part>
              </tp:taxon-name><comment>Boiss., Fl. Orient. 5: 610. 1884.</comment></tp:nomenclature-citation></tp:nomenclature-citation-list></tp:nomenclature><tp:treatment-sec sec-type="material" id="SECID0EIVDI"><title>Type.</title><p>Turkey. <tp:taxon-name><tp:taxon-name-part taxon-name-part-type="kingdom">Plantae</tp:taxon-name-part></tp:taxon-name> Lyciae, ad fonts reginis <tp:taxon-name>alpinae</tp:taxon-name> montis Elmalu, 25 Jun 1860, <italic>E. Bourgeau 271</italic> (lectotype, <bold>here designated</bold>: G [G00330280 image!]; isolectotypes: G [G00380172 image!, p.p. central and right top two samples], G [G0038173 image!], K [K-000789856 image!]).</p></tp:treatment-sec><tp:treatment-sec sec-type="distribution" id="SECID0E1VDI"><title>Distribution.</title><p>Armenia, Azerbaijan, Afghanistan, Georgia, Iran, Kyrgyz Republic, Pakistan, Turkey and Turkmenistan(?).</p></tp:treatment-sec><tp:treatment-sec sec-type="notes" id="SECID0E6VDI"><title>Notes.</title><p>This taxon, accepted as <italic><tp:taxon-name><tp:taxon-name-part taxon-name-part-type="genus" reg="Eremopoa">Eremopoa</tp:taxon-name-part><tp:taxon-name-part taxon-name-part-type="species" reg="bellula">bellula</tp:taxon-name-part></tp:taxon-name></italic> by several authors (see Names of Uncertain Application below), was first recognised infraspecifically by <xref ref-type="bibr" rid="B3">Boissier (1884)</xref> as <tp:taxon-name><tp:taxon-name-part taxon-name-part-type="genus" reg="Poa">Poa</tp:taxon-name-part><tp:taxon-name-part taxon-name-part-type="species" reg="persica">persica</tp:taxon-name-part><tp:taxon-name-part taxon-name-part-type="infraspecific-rank">var.</tp:taxon-name-part><tp:taxon-name-part taxon-name-part-type="variety" reg="alpina">alpina</tp:taxon-name-part></tp:taxon-name>. The variety is common in the highest elevations at which the genus occurs, in the alpine of Turkey, Iran and Afghanistan to the Pamir mountains, reaching 4000 m. Further study is needed to clarify the distinction of var. <tp:taxon-name><tp:taxon-name-part taxon-name-part-type="genus" reg="Poa"/><tp:taxon-name-part taxon-name-part-type="species" reg="persica"/><tp:taxon-name-part taxon-name-part-type="variety" reg="alpina">alpina</tp:taxon-name-part></tp:taxon-name> from var. <tp:taxon-name><tp:taxon-name-part taxon-name-part-type="genus" reg="Poa"/><tp:taxon-name-part taxon-name-part-type="species" reg="persica"/><tp:taxon-name-part taxon-name-part-type="variety" reg="diaphora">diaphora</tp:taxon-name-part></tp:taxon-name> and these from <italic><tp:taxon-name><tp:taxon-name-part taxon-name-part-type="genus" reg="Eremopoa">Eremopoa</tp:taxon-name-part><tp:taxon-name-part taxon-name-part-type="species" reg="bellula">bellula</tp:taxon-name-part></tp:taxon-name></italic>, as the material placed here appears heterogenous.</p><p>Of the six syntypes of var. <tp:taxon-name><tp:taxon-name-part taxon-name-part-type="genus" reg="Poa"/><tp:taxon-name-part taxon-name-part-type="species" reg="persica"/><tp:taxon-name-part taxon-name-part-type="variety" reg="alpina">alpina</tp:taxon-name-part></tp:taxon-name> cited by Boissier (<italic>Bourgeau 271</italic>, hab. in alpinis, montes supra Elmali Lyciae [G00380172, G0038173, G00330280, K000789856]; <italic>Kotschy 12</italic>, Tarus Cilicicus, 5–6000’; Prairies humides de la region alpine du Taurus, au Boulgarmden [as <italic>12d</italic>: G00330281, K000789851 image!]; <italic>Balansa s.n.</italic>, Jul-Aug 1855 [K000789857, P02358251 p.p. bottom right]; <italic>Blanche s.n</italic>., Libani cacuminal; <italic>Kotschy 477</italic>, mons Kuh Delu Persiae australis, 10 Jun 1842 [BM000959359 image!, E!, G00308632 image!, P02358251! p.p. “fo. pygmaea” bottom left]), we select <italic>Bourgeau 271</italic> as the lectotype as it is typical of the form. As noted by <xref ref-type="bibr" rid="B47">Samuelsson (1950)</xref>, the <italic>Sintenis</italic> syntype (mons Troodos, Cypri) represents a separate form that is treated here as <italic><tp:taxon-name><tp:taxon-name-part taxon-name-part-type="genus" reg="Poa">Poa</tp:taxon-name-part><tp:taxon-name-part taxon-name-part-type="species" reg="sintenisii">sintenisii</tp:taxon-name-part></tp:taxon-name></italic>. <italic><tp:taxon-name><tp:taxon-name-part taxon-name-part-type="genus" reg="Poa">Poa</tp:taxon-name-part><tp:taxon-name-part taxon-name-part-type="species" reg="persica">persica</tp:taxon-name-part></tp:taxon-name></italic> var. “<italic>minor</italic>” Boiss. (cited by Mill, in Fl. Turkey 9: 492. 1985) is a nomen nudum since it is a herbarium name on <italic>Bourgeau 271</italic>, syntype of var. <tp:taxon-name><tp:taxon-name-part taxon-name-part-type="genus" reg="Poa"/><tp:taxon-name-part taxon-name-part-type="species" reg="persica"/><tp:taxon-name-part taxon-name-part-type="variety" reg="alpina">alpina</tp:taxon-name-part></tp:taxon-name> Boiss.; this name is also inscribed on <italic>Kotschy 12d</italic> (p.p. G00308174), but the latter is original material, not a syntype, mentioned by <xref ref-type="bibr" rid="B3">Boissier (1884)</xref>.</p></tp:treatment-sec><ref-list><ref id="B3"><mixed-citation xmlns:xlink="http://www.w3.org/1999/xlink" xlink:type="simple"><person-group><name name-style="western"><surname>Boissier</surname><given-names>PE</given-names></name></person-group> (<year>1884</year>) <article-title>Ordo CXLI. <tp:taxon-name><tp:taxon-name-part taxon-name-part-type="family">Gramineae</tp:taxon-name-part></tp:taxon-name>.</article-title> In: <person-group><name name-style="western"><surname>Boissier</surname><given-names>PE</given-names></name></person-group> (<role>Ed.</role>) <issue-title>Flora Orientalis, vol.</issue-title><source>5. H. Georg, Basilae</source>, <fpage>432</fpage>–<lpage>692</lpage>.</mixed-citation></ref><ref id="B47"><mixed-citation xmlns:xlink="http://www.w3.org/1999/xlink" xlink:type="simple"><person-group><name name-style="western"><surname>Samuelsson</surname><given-names>G</given-names></name></person-group> (<year>1950</year> [1951]) <article-title>In: Rechinger KH (Ed.) Zur Flora von Cypren (Reliquiae <tp:taxon-name>Samuelssonianae</tp:taxon-name> II.). Arkiv för Botanik, n.s.</article-title><volume>1</volume>(<issue>9</issue>): <fpage>417</fpage>.</mixed-citation></ref></ref-list></tp:taxon-treatment>
