# Supplementary material for: Phylogeny and taxonomic synopsis of PoasubgenusPseudopoa (including Eremopoa and Lindbergella) (Poaceae, Poeae, Poinae)
Source: PhytoKeys. 2018 Nov 14;(111):69–102. doi: 10.3897/phytokeys.111.28081 (PMC6256263; doi:10.3897/phytokeys.111.28081)
Supplement: XML Treatment for Poa diaphora subsp. diaphora var. songarica [file phytokeys.111.28081-treatment7.xml]

<!DOCTYPE tp:taxon-treatment
  PUBLIC "-//TaxonX//DTD Taxonomic Treatment Publishing DTD v0 20100105//EN" "tax-treatment-NSO.dtd">
<tp:taxon-treatment xmlns:tp="http://www.plazi.org/taxpub"><tp:treatment-meta><kwd-group><label>Taxon classification</label><kwd><named-content xmlns:xlink="http://www.w3.org/1999/xlink" content-type="kingdom">Plantae</named-content></kwd><kwd><named-content xmlns:xlink="http://www.w3.org/1999/xlink" content-type="order">Poales</named-content></kwd><kwd><named-content xmlns:xlink="http://www.w3.org/1999/xlink" content-type="family">Poaceae</named-content></kwd></kwd-group><mixed-citation publication-type="journal"><person-group><name><surname>Gillespie</surname><given-names>Lynn J.</given-names></name><name><surname>Soreng</surname><given-names>Robert John</given-names></name><name><surname>Cabi</surname><given-names>Evren</given-names></name><name><surname>Amiri</surname><given-names>Neda</given-names></name></person-group><article-title>Phylogeny and taxonomic synopsis of <tp:taxon-name><tp:taxon-name-part taxon-name-part-type="genus" reg="Poa">Poa</tp:taxon-name-part><tp:taxon-name-part taxon-name-part-type="infraspecific-rank">subgenus</tp:taxon-name-part><tp:taxon-name-part taxon-name-part-type="subgenus" reg="Pseudopoa">Pseudopoa</tp:taxon-name-part></tp:taxon-name> (including <italic><tp:taxon-name><tp:taxon-name-part taxon-name-part-type="genus" reg="Eremopoa">Eremopoa</tp:taxon-name-part></tp:taxon-name></italic> and <italic><tp:taxon-name><tp:taxon-name-part taxon-name-part-type="genus" reg="Lindbergella">Lindbergella</tp:taxon-name-part></tp:taxon-name></italic>) (<tp:taxon-name><tp:taxon-name-part taxon-name-part-type="family">Poaceae</tp:taxon-name-part></tp:taxon-name>, <tp:taxon-name><tp:taxon-name-part taxon-name-part-type="tribe">Poeae</tp:taxon-name-part></tp:taxon-name>, <tp:taxon-name><tp:taxon-name-part taxon-name-part-type="subtribe">Poinae</tp:taxon-name-part></tp:taxon-name>)</article-title><source>PhytoKeys</source><day>14</day><month>11</month><year>2018</year><volume>2018</volume><issue>111</issue><fpage>69</fpage><lpage>102</lpage><pub-id pub-id-type="doi">10.3897/phytokeys.111.28081</pub-id></mixed-citation></tp:treatment-meta><tp:nomenclature><tp:taxon-name>
            <tp:taxon-name-part taxon-name-part-type="genus" reg="Poa">Poa</tp:taxon-name-part>
            <tp:taxon-name-part taxon-name-part-type="species" reg="diaphora">diaphora</tp:taxon-name-part>
            <tp:taxon-name-part taxon-name-part-type="infraspecific-rank">subsp.</tp:taxon-name-part>
            <tp:taxon-name-part taxon-name-part-type="subspecies" reg="diaphora">diaphora</tp:taxon-name-part>
            <tp:taxon-name-part taxon-name-part-type="infraspecific-rank">var.</tp:taxon-name-part>
            <tp:taxon-name-part taxon-name-part-type="variety" reg="songarica">songarica</tp:taxon-name-part>
            <object-id xmlns:xlink="http://www.w3.org/1999/xlink" content-type="ipni" xlink:type="simple">urn:lsid:ipni.org:names:77191834-1</object-id>
          </tp:taxon-name><tp:taxon-authority>(Schrenk ex Fisch. &amp; C.A. Mey.) Soreng, Cabi &amp; L.J. Gillespie</tp:taxon-authority><tp:taxon-status xmlns:xlink="http://www.w3.org/1999/xlink" xlink:type="simple">comb. nov.</tp:taxon-status><tp:nomenclature-citation-list><tp:nomenclature-citation><tp:taxon-name>
                <tp:taxon-name-part taxon-name-part-type="genus" reg="Glyceria">Glyceria</tp:taxon-name-part>
                <tp:taxon-name-part taxon-name-part-type="species" reg="songarica">songarica</tp:taxon-name-part>
              </tp:taxon-name><comment>Schrenk ex Fisch. &amp; C.A. Mey., Enum. Pl. Nov. 1: 1–2. 1841. <tp:taxon-name><tp:taxon-name-part taxon-name-part-type="genus" reg="Nephelochloa">Nephelochloa</tp:taxon-name-part><tp:taxon-name-part taxon-name-part-type="species" reg="songarica">songarica</tp:taxon-name-part></tp:taxon-name> (Schrenk ex Fisch. &amp; C.A. Mey.) Griseb., Fl. Ross. 4(13): 367. 1852. <tp:taxon-name><tp:taxon-name-part taxon-name-part-type="genus" reg="Nephelochloa">Nephelochloa</tp:taxon-name-part><tp:taxon-name-part taxon-name-part-type="species" reg="persica">persica</tp:taxon-name-part><tp:taxon-name-part taxon-name-part-type="infraspecific-rank">var.</tp:taxon-name-part><tp:taxon-name-part taxon-name-part-type="variety" reg="songarica">songarica</tp:taxon-name-part></tp:taxon-name> (Schrenk ex Fisch. &amp; C.A. Mey.) Regel, Trudy Imp. S.-Peterburgsk. Bot. Sada 7: 603. 1881. <tp:taxon-name><tp:taxon-name-part taxon-name-part-type="genus" reg="Poa">Poa</tp:taxon-name-part><tp:taxon-name-part taxon-name-part-type="species" reg="songarica">songarica</tp:taxon-name-part></tp:taxon-name> (Schrenk ex Fisch. &amp; C.A. Mey.) Boiss., Fl. Orient. 5: 611. 1884. <tp:taxon-name><tp:taxon-name-part taxon-name-part-type="genus" reg="Poa">Poa</tp:taxon-name-part><tp:taxon-name-part taxon-name-part-type="species" reg="persica">persica</tp:taxon-name-part><tp:taxon-name-part taxon-name-part-type="infraspecific-rank">var.</tp:taxon-name-part><tp:taxon-name-part taxon-name-part-type="variety" reg="songarica">songarica</tp:taxon-name-part></tp:taxon-name><!--PageBreak-->(Schrenk ex Fisch. &amp; C.A. Mey.) Stapf, Fl. Brit. India 7(22): 337. 1897 [1896]. <tp:taxon-name><tp:taxon-name-part taxon-name-part-type="genus" reg="Eremopoa">Eremopoa</tp:taxon-name-part><tp:taxon-name-part taxon-name-part-type="species" reg="songarica">songarica</tp:taxon-name-part></tp:taxon-name> (Schrenk ex Fisch. &amp; C.A. Mey.) Roshev., Fl. URSS 2: 431, pl. 32, f. 11. 1934. <tp:taxon-name><tp:taxon-name-part taxon-name-part-type="genus" reg="Eremopoa">Eremopoa</tp:taxon-name-part><tp:taxon-name-part taxon-name-part-type="species" reg="persica">persica</tp:taxon-name-part><tp:taxon-name-part taxon-name-part-type="infraspecific-rank">var.</tp:taxon-name-part><tp:taxon-name-part taxon-name-part-type="variety" reg="songarica">songarica</tp:taxon-name-part></tp:taxon-name> (Schrenk ex Fisch. &amp; C.A. Mey.) Bor, Grass. Burma, Ceylon, India &amp; Pakistan 532. 1960. <tp:taxon-name><tp:taxon-name-part taxon-name-part-type="genus" reg="Eremopoa">Eremopoa</tp:taxon-name-part><tp:taxon-name-part taxon-name-part-type="species" reg="altaica">altaica</tp:taxon-name-part><tp:taxon-name-part taxon-name-part-type="infraspecific-rank">subsp.</tp:taxon-name-part><tp:taxon-name-part taxon-name-part-type="subspecies" reg="songarica">songarica</tp:taxon-name-part></tp:taxon-name> (Schrenk ex Fisch. &amp; C.A. Mey.) Tzvelev, Bot. Zhurn. (Moscow &amp; Leningrad) 51(8): 1104. 1966. <tp:taxon-name><tp:taxon-name-part taxon-name-part-type="genus" reg="Poa">Poa</tp:taxon-name-part><tp:taxon-name-part taxon-name-part-type="species" reg="diaphora">diaphora</tp:taxon-name-part><tp:taxon-name-part taxon-name-part-type="infraspecific-rank">subsp.</tp:taxon-name-part><tp:taxon-name-part taxon-name-part-type="subspecies" reg="songarica">songarica</tp:taxon-name-part></tp:taxon-name> (Schrenk ex Fisch. &amp; C.A. Mey.) Soreng &amp; G.H. Zhu, Fl. China vol. 22: 266. 2006. <tp:taxon-name><tp:taxon-name-part taxon-name-part-type="genus" reg="Poa">Poa</tp:taxon-name-part><tp:taxon-name-part taxon-name-part-type="species" reg="songarica">songarica</tp:taxon-name-part><tp:taxon-name-part taxon-name-part-type="infraspecific-rank">var.</tp:taxon-name-part><tp:taxon-name-part taxon-name-part-type="variety" reg="argaea">argaea</tp:taxon-name-part></tp:taxon-name> Hausskn. &amp; Bornm. ex R.R. Mill, Fl. Turkey &amp; E. Aegean Isl. 9: 491. 1985, nom. inval., as syn. of <tp:taxon-name><tp:taxon-name-part taxon-name-part-type="genus" reg="Eremopoa">Eremopoa</tp:taxon-name-part><tp:taxon-name-part taxon-name-part-type="species" reg="songarica">songarica</tp:taxon-name-part></tp:taxon-name>.</comment></tp:nomenclature-citation><tp:nomenclature-citation><tp:taxon-name>
                <tp:taxon-name-part taxon-name-part-type="genus" reg="Poa">Poa</tp:taxon-name-part>
                <tp:taxon-name-part taxon-name-part-type="species" reg="paradoxa">paradoxa</tp:taxon-name-part>
              </tp:taxon-name><comment>
                 Kar. &amp; Kir., Bull. Soc. Imp. Naturalistes Moscou 864. 1841, nom. illeg. hom. <tp:taxon-name><tp:taxon-name-part taxon-name-part-type="genus" reg="Poa">Poa</tp:taxon-name-part><tp:taxon-name-part taxon-name-part-type="species" reg="subtilis">subtilis</tp:taxon-name-part></tp:taxon-name> Kar. &amp; Kir., Bull. Soc. Imp. Naturalistes Moscou 15(3): 532. 1842. nom. nov. (cited <tp:taxon-name><tp:taxon-name-part taxon-name-part-type="genus" reg="Poa">Poa</tp:taxon-name-part><tp:taxon-name-part taxon-name-part-type="species" reg="paradaxa">paradaxa</tp:taxon-name-part></tp:taxon-name> Kar. &amp; Kir., 1941 [entry no.] 926). Type protologue. Hab. in herbosis ad rivulum Ai deserti Soongoro-Kirghisici, Jun, <italic>Karelin &amp; Kiriloff</italic>. Type: Hab. in herbosis ad rivulum Ai deserti Soongoro-Kirghisici, Jun 1840, <italic>Karelin &amp; Kiriloff</italic> (Herb. Fischer no. <italic>504</italic>) (lectotype, <bold>here designated</bold>: LE!; isotypes: P [P02663383!], W [W0028251 image!]).</comment></tp:nomenclature-citation></tp:nomenclature-citation-list></tp:nomenclature><tp:treatment-sec sec-type="material" id="SECID0EXCAK"><title>Type.</title><p>Ad fl. Karatal versus montes Karatau, 13 June 1840, <italic>H. Schrenk</italic> s.n. (holotype: LE; isotype: LE).</p></tp:treatment-sec><tp:treatment-sec sec-type="distribution" id="SECID0E6CAK"><title>Distribution.</title><p>Afghanistan, Armenia, Azerbaijan, China (Xizang), Georgia, Iran, Israel, Kazakhstan, Kyrgyz Republic, Tajikistan, Turkey, Turkmenistan and Uzbekistan.</p></tp:treatment-sec><tp:treatment-sec sec-type="notes" id="SECID0EEDAK"><title>Notes.</title><p><tp:taxon-name><tp:taxon-name-part taxon-name-part-type="genus" reg="Poa">Poa</tp:taxon-name-part><tp:taxon-name-part taxon-name-part-type="species" reg="diaphora">diaphora</tp:taxon-name-part><tp:taxon-name-part taxon-name-part-type="infraspecific-rank">var.</tp:taxon-name-part><tp:taxon-name-part taxon-name-part-type="variety" reg="songarica">songarica</tp:taxon-name-part></tp:taxon-name> was recently recorded (as <tp:taxon-name><tp:taxon-name-part taxon-name-part-type="genus" reg="Eremopoa">Eremopoa</tp:taxon-name-part><tp:taxon-name-part taxon-name-part-type="species" reg="songarica">songarica</tp:taxon-name-part></tp:taxon-name>; determination verified here) from one locality in northernmost Israel (Danin and Fragman-Sapir 2016+). It was collected as a waif in Canada (Manitoba) in the 1950s (<xref ref-type="bibr" rid="B59">Stevenson 1965</xref>, as <tp:taxon-name><tp:taxon-name-part taxon-name-part-type="genus" reg="Eremopoa">E.</tp:taxon-name-part><tp:taxon-name-part taxon-name-part-type="species" reg="persica">persica</tp:taxon-name-part></tp:taxon-name>; <xref ref-type="bibr" rid="B18">Darbyshire 2007</xref>, as <tp:taxon-name><tp:taxon-name-part taxon-name-part-type="genus" reg="Eremopoa">E.</tp:taxon-name-part><tp:taxon-name-part taxon-name-part-type="species" reg="altaica">altaica</tp:taxon-name-part></tp:taxon-name>: re-identified here), but is apparently not persistent (<xref ref-type="bibr" rid="B18">Darbyshire 2007</xref>, B.A. Ford, pers. comm, 2018).</p><p><xref ref-type="bibr" rid="B67">Tzvelev (1976</xref>, pg. 480) cited “In herbidis Songaria ad rivulum Tschulak [Jun 1841], <italic>Karelin &amp; Kiriloff 2123</italic>” (LE!) as type of <tp:taxon-name><tp:taxon-name-part taxon-name-part-type="genus" reg="Poa">P.</tp:taxon-name-part><tp:taxon-name-part taxon-name-part-type="species" reg="subtilis">subtilis</tp:taxon-name-part></tp:taxon-name> (duplicates at BM000959360 image!, K000789846 image!, BR0000006600860 image!, P02663388!, P02663405!), but the type is the one [1840] collection cited by <xref ref-type="bibr" rid="B32">Karelin and Kiriloff (1841)</xref> distributed as Herb. Fischer no. <italic>504</italic>.</p></tp:treatment-sec><ref-list><ref id="B59"><mixed-citation xmlns:xlink="http://www.w3.org/1999/xlink" xlink:type="simple"><person-group><name name-style="western"><surname>Stevenson</surname><given-names>GA</given-names></name></person-group> (<year>1965</year>) <article-title>Notes on the more recently adventive flora of the Brandon area, Manitoba.</article-title><source>Canadian Field Naturalist</source><volume>79</volume>: <fpage>174</fpage>–<lpage>177</lpage>.</mixed-citation></ref><ref id="B18"><mixed-citation xmlns:xlink="http://www.w3.org/1999/xlink" xlink:type="simple"><person-group><name name-style="western"><surname>Darbyshire</surname><given-names>SJ</given-names></name></person-group> (<year>2007</year>) <italic><tp:taxon-name><tp:taxon-name-part taxon-name-part-type="genus">Eremopoa</tp:taxon-name-part></tp:taxon-name></italic> Roshev. In: Flora of North America Editorial Committee (Eds) Flora of North America North of Mexico, Vol. 24. Oxford University Press, New York, 618–619.</mixed-citation></ref><ref id="B67"><mixed-citation xmlns:xlink="http://www.w3.org/1999/xlink" xlink:type="simple"><person-group><name name-style="western"><surname>Tzvelev</surname><given-names>NN</given-names></name></person-group> (<year>1976</year>) Zlaki SSSR. Nauka Publishers, Leningrad Section, Leningrad, 1–788 [English translation: 1983. Grasses of the Soviet Union, 2 vols. Amerind Publishing Co. New Delhi.]</mixed-citation></ref><ref id="B32"><mixed-citation xmlns:xlink="http://www.w3.org/1999/xlink" xlink:type="simple"><person-group><name name-style="western"><surname>Karelin</surname><given-names>GS</given-names></name><name name-style="western"><surname>Kiriloff</surname><given-names>IP</given-names></name></person-group> (<year>1841</year>) Enumeratio plantarum in desertis Songariae <tp:taxon-name><tp:taxon-name-part taxon-name-part-type="genus"/><tp:taxon-name-part taxon-name-part-type="species">orientalis</tp:taxon-name-part></tp:taxon-name>. Moscow, 233 pp.</mixed-citation></ref></ref-list></tp:taxon-treatment>
