# Supplementary material for: Phylogeny and taxonomic synopsis of PoasubgenusPseudopoa (including Eremopoa and Lindbergella) (Poaceae, Poeae, Poinae)
Source: PhytoKeys. 2018 Nov 14;(111):69–102. doi: 10.3897/phytokeys.111.28081 (PMC6256263; doi:10.3897/phytokeys.111.28081)
Supplement: XML Treatment for Poa diaphora subsp. oxyglumis [file phytokeys.111.28081-treatment8.xml]

<!DOCTYPE tp:taxon-treatment
  PUBLIC "-//TaxonX//DTD Taxonomic Treatment Publishing DTD v0 20100105//EN" "tax-treatment-NSO.dtd">
<tp:taxon-treatment xmlns:tp="http://www.plazi.org/taxpub"><tp:treatment-meta><kwd-group><label>Taxon classification</label><kwd><named-content xmlns:xlink="http://www.w3.org/1999/xlink" content-type="kingdom">Plantae</named-content></kwd><kwd><named-content xmlns:xlink="http://www.w3.org/1999/xlink" content-type="order">Poales</named-content></kwd><kwd><named-content xmlns:xlink="http://www.w3.org/1999/xlink" content-type="family">Poaceae</named-content></kwd></kwd-group><mixed-citation publication-type="journal"><person-group><name><surname>Gillespie</surname><given-names>Lynn J.</given-names></name><name><surname>Soreng</surname><given-names>Robert John</given-names></name><name><surname>Cabi</surname><given-names>Evren</given-names></name><name><surname>Amiri</surname><given-names>Neda</given-names></name></person-group><article-title>Phylogeny and taxonomic synopsis of <tp:taxon-name><tp:taxon-name-part taxon-name-part-type="genus" reg="Poa">Poa</tp:taxon-name-part><tp:taxon-name-part taxon-name-part-type="infraspecific-rank">subgenus</tp:taxon-name-part><tp:taxon-name-part taxon-name-part-type="subgenus" reg="Pseudopoa">Pseudopoa</tp:taxon-name-part></tp:taxon-name> (including <italic><tp:taxon-name><tp:taxon-name-part taxon-name-part-type="genus" reg="Eremopoa">Eremopoa</tp:taxon-name-part></tp:taxon-name></italic> and <italic><tp:taxon-name><tp:taxon-name-part taxon-name-part-type="genus" reg="Lindbergella">Lindbergella</tp:taxon-name-part></tp:taxon-name></italic>) (<tp:taxon-name><tp:taxon-name-part taxon-name-part-type="family">Poaceae</tp:taxon-name-part></tp:taxon-name>, <tp:taxon-name><tp:taxon-name-part taxon-name-part-type="tribe">Poeae</tp:taxon-name-part></tp:taxon-name>, <tp:taxon-name><tp:taxon-name-part taxon-name-part-type="subtribe">Poinae</tp:taxon-name-part></tp:taxon-name>)</article-title><source>PhytoKeys</source><day>14</day><month>11</month><year>2018</year><volume>2018</volume><issue>111</issue><fpage>69</fpage><lpage>102</lpage><pub-id pub-id-type="doi">10.3897/phytokeys.111.28081</pub-id></mixed-citation></tp:treatment-meta><tp:nomenclature><tp:taxon-name>
            <tp:taxon-name-part taxon-name-part-type="genus" reg="Poa">Poa</tp:taxon-name-part>
            <tp:taxon-name-part taxon-name-part-type="species" reg="diaphora">diaphora</tp:taxon-name-part>
            <tp:taxon-name-part taxon-name-part-type="infraspecific-rank">subsp.</tp:taxon-name-part>
            <tp:taxon-name-part taxon-name-part-type="subspecies" reg="oxyglumis">oxyglumis</tp:taxon-name-part>
          </tp:taxon-name><tp:taxon-authority>(Boiss.) Soreng &amp; G.H. Zhu, Fl. China 22: 266. 2006.</tp:taxon-authority><tp:nomenclature-citation-list><tp:nomenclature-citation><tp:taxon-name>
                <tp:taxon-name-part taxon-name-part-type="genus" reg="Poa">Poa</tp:taxon-name-part>
                <tp:taxon-name-part taxon-name-part-type="species" reg="persica">persica</tp:taxon-name-part>
                <tp:taxon-name-part taxon-name-part-type="infraspecific-rank">var.</tp:taxon-name-part>
                <tp:taxon-name-part taxon-name-part-type="variety" reg="oxyglumis">oxyglumis</tp:taxon-name-part>
              </tp:taxon-name><comment>Boiss., Fl. Orient. 5: 610. 1884. <tp:taxon-name><tp:taxon-name-part taxon-name-part-type="genus" reg="Eremopoa">Eremopoa</tp:taxon-name-part><tp:taxon-name-part taxon-name-part-type="species" reg="oxyglumis">oxyglumis</tp:taxon-name-part></tp:taxon-name> (Boiss.) Roshev., Fl. URSS 2: 430, 756, pl. 32, f. 9–10. 1934. <tp:taxon-name><tp:taxon-name-part taxon-name-part-type="genus" reg="Eremopoa">Eremopoa</tp:taxon-name-part><tp:taxon-name-part taxon-name-part-type="species" reg="persica">persica</tp:taxon-name-part><tp:taxon-name-part taxon-name-part-type="infraspecific-rank">var.</tp:taxon-name-part><tp:taxon-name-part taxon-name-part-type="variety" reg="oxyglumis">oxyglumis</tp:taxon-name-part></tp:taxon-name> (Boiss.) Grossh., Fl. Kavkaza (ed. 2) 1: 268. 1939. <tp:taxon-name><tp:taxon-name-part taxon-name-part-type="genus" reg="Eremopoa">Eremopoa</tp:taxon-name-part><tp:taxon-name-part taxon-name-part-type="species" reg="altaica">altaica</tp:taxon-name-part><tp:taxon-name-part taxon-name-part-type="infraspecific-rank">subsp.</tp:taxon-name-part><tp:taxon-name-part taxon-name-part-type="subspecies" reg="oxyglumis">oxyglumis</tp:taxon-name-part></tp:taxon-name> (Boiss.) Tzvelev, Bot. Zhurn. (Moscow &amp; Leningrad) 51(8): 1104. 1966. <tp:taxon-name><tp:taxon-name-part taxon-name-part-type="genus" reg="Eremopoa">Eremopoa</tp:taxon-name-part><tp:taxon-name-part taxon-name-part-type="species" reg="persica">persica</tp:taxon-name-part><tp:taxon-name-part taxon-name-part-type="infraspecific-rank">var.</tp:taxon-name-part><tp:taxon-name-part taxon-name-part-type="variety" reg="oxyglumis">oxyglumis</tp:taxon-name-part></tp:taxon-name> (Boiss.) Rahmanian, Iran. J. Bot. 21(11): 214. 2014. nom. inval. isonym.</comment></tp:nomenclature-citation></tp:nomenclature-citation-list></tp:nomenclature><tp:treatment-sec sec-type="material" id="SECID0ECKAK"><title>Type.</title><p>Turkey. In collibus prope Baibout, 17 Jul 1963, <italic>E. Bourgeau</italic> (lectotype, designated by <xref ref-type="bibr" rid="B67">Tzvelev 1976</xref>, pg. 479: LE! [LE00009676]; isolectotypes: LE [LE00009678 image!], P [P02358146! pp a, P03142400!]).</p></tp:treatment-sec><tp:treatment-sec sec-type="distribution" id="SECID0EOKAK"><title>Distribution.</title><p>Armenia, Azerbaijan, Georgia, China (Xizang), Kyrgyz Republic, Pakistan, Tajikistan, Turkey, Turkmenistan and Uzbekistan.</p></tp:treatment-sec><tp:treatment-sec sec-type="notes" id="SECID0ETKAK"><title>Notes.</title><p>Most accounts have recognised this taxon at one rank or another, except <xref ref-type="bibr" rid="B39">Mill (1985)</xref> who treated it as a synonym of <italic><tp:taxon-name><tp:taxon-name-part taxon-name-part-type="genus" reg="Eremopoa">E.</tp:taxon-name-part><tp:taxon-name-part taxon-name-part-type="species" reg="songarica">songarica</tp:taxon-name-part></tp:taxon-name></italic>. Several collections were cited in the original protologue: <italic><tp:taxon-name><tp:taxon-name-part taxon-name-part-type="genus" reg="Tchihatcheff">Tchihatcheff</tp:taxon-name-part></tp:taxon-name></italic>, Hab. in Ponto; <italic>Balansa</italic>, Ponto Lazico ad Djimil [<italic>Balansa 1549</italic> G00308631, E, LE!, P02014318 (= subsp. <tp:taxon-name><tp:taxon-name-part taxon-name-part-type="genus" reg="Eremopoa"/><tp:taxon-name-part taxon-name-part-type="species" reg="songarica"/><tp:taxon-name-part taxon-name-part-type="subspecies" reg="oxyglumis">oxyglumis</tp:taxon-name-part></tp:taxon-name>), P02014317 (= <tp:taxon-name><tp:taxon-name-part taxon-name-part-type="genus" reg="Poa">P.</tp:taxon-name-part><tp:taxon-name-part taxon-name-part-type="species" reg="persica">persica</tp:taxon-name-part><tp:taxon-name-part taxon-name-part-type="infraspecific-rank">subsp.</tp:taxon-name-part><tp:taxon-name-part taxon-name-part-type="subspecies" reg="multiradiata">multiradiata</tp:taxon-name-part></tp:taxon-name>), US!]; <italic>Huet</italic>, Erzurum [G00330279, G00308633]; <italic>E. Bourgeau</italic>, Armenia, in collibus et agris in cultis Armeniae Turcicae ad Gumuchkhane.</p></tp:treatment-sec><ref-list><ref id="B67"><mixed-citation xmlns:xlink="http://www.w3.org/1999/xlink" xlink:type="simple"><person-group><name name-style="western"><surname>Tzvelev</surname><given-names>NN</given-names></name></person-group> (<year>1976</year>) Zlaki SSSR. Nauka Publishers, Leningrad Section, Leningrad, 1–788 [English translation: 1983. Grasses of the Soviet Union, 2 vols. Amerind Publishing Co. New Delhi.]</mixed-citation></ref><ref id="B39"><mixed-citation xmlns:xlink="http://www.w3.org/1999/xlink" xlink:type="simple"><person-group><name name-style="western"><surname>Mill</surname><given-names>RR</given-names></name></person-group> (<year>1985</year>) <italic><tp:taxon-name><tp:taxon-name-part taxon-name-part-type="genus">Eremopoa</tp:taxon-name-part></tp:taxon-name></italic>, <italic><tp:taxon-name><tp:taxon-name-part taxon-name-part-type="genus">Nephelochloa</tp:taxon-name-part></tp:taxon-name></italic>, <italic><tp:taxon-name><tp:taxon-name-part taxon-name-part-type="genus">Catabrosella</tp:taxon-name-part></tp:taxon-name></italic>, <italic><tp:taxon-name><tp:taxon-name-part taxon-name-part-type="genus">Colpodium</tp:taxon-name-part></tp:taxon-name></italic>, <italic><tp:taxon-name><tp:taxon-name-part taxon-name-part-type="genus">Hyalopoa</tp:taxon-name-part></tp:taxon-name></italic>, <italic><tp:taxon-name><tp:taxon-name-part taxon-name-part-type="genus">Catabrosa</tp:taxon-name-part></tp:taxon-name></italic>, <italic><tp:taxon-name><tp:taxon-name-part taxon-name-part-type="genus">Paracolpodium</tp:taxon-name-part></tp:taxon-name></italic>. In: Davis PH (Ed.) Flora of Turkey and East Aegean Islands, Vol. 9. Edinburgh University Press, Edinburgh, 486–501.</mixed-citation></ref></ref-list></tp:taxon-treatment>
