# Supplementary material for: Phylogeny and taxonomic synopsis of PoasubgenusPseudopoa (including Eremopoa and Lindbergella) (Poaceae, Poeae, Poinae)
Source: PhytoKeys. 2018 Nov 14;(111):69–102. doi: 10.3897/phytokeys.111.28081 (PMC6256263; doi:10.3897/phytokeys.111.28081)
Supplement: XML Treatment for Poa persica subsp. persica [file phytokeys.111.28081-treatment12.xml]

<!DOCTYPE tp:taxon-treatment
  PUBLIC "-//TaxonX//DTD Taxonomic Treatment Publishing DTD v0 20100105//EN" "tax-treatment-NSO.dtd">
<tp:taxon-treatment xmlns:tp="http://www.plazi.org/taxpub"><tp:treatment-meta><kwd-group><label>Taxon classification</label><kwd><named-content xmlns:xlink="http://www.w3.org/1999/xlink" content-type="kingdom">Plantae</named-content></kwd><kwd><named-content xmlns:xlink="http://www.w3.org/1999/xlink" content-type="order">Poales</named-content></kwd><kwd><named-content xmlns:xlink="http://www.w3.org/1999/xlink" content-type="family">Poaceae</named-content></kwd></kwd-group><mixed-citation publication-type="journal"><person-group><name><surname>Gillespie</surname><given-names>Lynn J.</given-names></name><name><surname>Soreng</surname><given-names>Robert John</given-names></name><name><surname>Cabi</surname><given-names>Evren</given-names></name><name><surname>Amiri</surname><given-names>Neda</given-names></name></person-group><article-title>Phylogeny and taxonomic synopsis of <tp:taxon-name><tp:taxon-name-part taxon-name-part-type="genus" reg="Poa">Poa</tp:taxon-name-part><tp:taxon-name-part taxon-name-part-type="infraspecific-rank">subgenus</tp:taxon-name-part><tp:taxon-name-part taxon-name-part-type="subgenus" reg="Pseudopoa">Pseudopoa</tp:taxon-name-part></tp:taxon-name> (including <italic><tp:taxon-name><tp:taxon-name-part taxon-name-part-type="genus" reg="Eremopoa">Eremopoa</tp:taxon-name-part></tp:taxon-name></italic> and <italic><tp:taxon-name><tp:taxon-name-part taxon-name-part-type="genus" reg="Lindbergella">Lindbergella</tp:taxon-name-part></tp:taxon-name></italic>) (<tp:taxon-name><tp:taxon-name-part taxon-name-part-type="family">Poaceae</tp:taxon-name-part></tp:taxon-name>, <tp:taxon-name><tp:taxon-name-part taxon-name-part-type="tribe">Poeae</tp:taxon-name-part></tp:taxon-name>, <tp:taxon-name><tp:taxon-name-part taxon-name-part-type="subtribe">Poinae</tp:taxon-name-part></tp:taxon-name>)</article-title><source>PhytoKeys</source><day>14</day><month>11</month><year>2018</year><volume>2018</volume><issue>111</issue><fpage>69</fpage><lpage>102</lpage><pub-id pub-id-type="doi">10.3897/phytokeys.111.28081</pub-id></mixed-citation></tp:treatment-meta><tp:nomenclature><tp:taxon-name>
            <tp:taxon-name-part taxon-name-part-type="genus" reg="Poa">Poa</tp:taxon-name-part>
            <tp:taxon-name-part taxon-name-part-type="species" reg="persica">persica</tp:taxon-name-part>
            <tp:taxon-name-part taxon-name-part-type="infraspecific-rank">subsp.</tp:taxon-name-part>
            <tp:taxon-name-part taxon-name-part-type="subspecies" reg="persica">persica</tp:taxon-name-part>
          </tp:taxon-name><xref ref-type="fig" rid="F3">Fig. 3B, C</xref><!--PageBreak--><tp:nomenclature-citation-list><tp:nomenclature-citation><tp:taxon-name>
                <tp:taxon-name-part taxon-name-part-type="genus" reg="Eremopoa">Eremopoa</tp:taxon-name-part>
                <tp:taxon-name-part taxon-name-part-type="species" reg="persica">persica</tp:taxon-name-part>
                <tp:taxon-name-part taxon-name-part-type="infraspecific-rank">var.</tp:taxon-name-part>
                <tp:taxon-name-part taxon-name-part-type="variety" reg="typica">typica</tp:taxon-name-part>
              </tp:taxon-name><comment>Grossh., Trudy. Bot. Inst. Azerbaidzh. Fil. Akad. Nauk. S.S.S.R. 8: 268. 1939, nom. inval. <tp:taxon-name><tp:taxon-name-part taxon-name-part-type="genus" reg="Eremopoa">Eremopoa</tp:taxon-name-part><tp:taxon-name-part taxon-name-part-type="species" reg="persica">persica</tp:taxon-name-part><tp:taxon-name-part taxon-name-part-type="infraspecific-rank">var.</tp:taxon-name-part><tp:taxon-name-part taxon-name-part-type="variety" reg="persica">persica</tp:taxon-name-part></tp:taxon-name>. 1960.</comment></tp:nomenclature-citation><tp:nomenclature-citation><tp:taxon-name>
                <tp:taxon-name-part taxon-name-part-type="genus" reg="Poa">Poa</tp:taxon-name-part>
                <tp:taxon-name-part taxon-name-part-type="species" reg="cilicensis">cilicensis</tp:taxon-name-part>
              </tp:taxon-name><comment>Hance, Ann. Sci. Nat., Bot., sér. 4, 18: 234. 1862. Type protologue. In Tauro cilicio, <italic>Kotschy 529</italic>. Type. In monte Tauro, aestate 1836, <italic>Kotschy 529</italic>, this from hb. H.F. Hance [via Reed 1887] no. 7498 (lectotype, <bold>here designated</bold>: BM! [BM000551484, right hand plant (2 left hand specimens are <tp:taxon-name><tp:taxon-name-part taxon-name-part-type="genus" reg="Poa">Poa</tp:taxon-name-part><tp:taxon-name-part taxon-name-part-type="species" reg="diaphora">diaphora</tp:taxon-name-part></tp:taxon-name> var. <tp:taxon-name><tp:taxon-name-part taxon-name-part-type="genus" reg="Poa"/><tp:taxon-name-part taxon-name-part-type="species" reg="diaphora"/><tp:taxon-name-part taxon-name-part-type="variety" reg="songarica">songarica</tp:taxon-name-part></tp:taxon-name> and are clearly excluded from Hance’s description written on the sheet)]; isolectotype: P! [P02642319]).</comment></tp:nomenclature-citation><tp:nomenclature-citation><tp:taxon-name>
                <tp:taxon-name-part taxon-name-part-type="genus" reg="Glyceria">Glyceria</tp:taxon-name-part>
                <tp:taxon-name-part taxon-name-part-type="species" reg="taurica">taurica</tp:taxon-name-part>
              </tp:taxon-name><comment>Steud., Syn. Pl. Glumac. 1: 286. 1854 (non <tp:taxon-name><tp:taxon-name-part taxon-name-part-type="genus" reg="Poa">Poa</tp:taxon-name-part><tp:taxon-name-part taxon-name-part-type="species" reg="taurica">taurica</tp:taxon-name-part></tp:taxon-name> E. Pojarkova, 1965, <tp:taxon-name><tp:taxon-name-part taxon-name-part-type="genus" reg="Poa">Poa</tp:taxon-name-part><tp:taxon-name-part taxon-name-part-type="hybrid-sign">×</tp:taxon-name-part><tp:taxon-name-part taxon-name-part-type="species" reg="taurica">taurica</tp:taxon-name-part></tp:taxon-name> H.N. Pojark., 1963). Type protologue. In monte Tauro, 1836, <italic>Kotschy</italic> (Kotschy hrbr.). Type. In monte Tauro, Aestate,1836, <italic>Kotschy 529</italic> (lectotype, <bold>here designated</bold>: P! [P02642319]; isolectotype: BM [BM000551484 image!]).</comment></tp:nomenclature-citation></tp:nomenclature-citation-list></tp:nomenclature><tp:treatment-sec sec-type="distribution" id="SECID0EPFBK"><title>Distribution.</title><p>Armenia, Azerbaijan, Georgia, Egypt (north coast, possibly adventive), Iran, Iraq, Lebanon, Pakistan, Syria, Turkey; waif in France (introduced in wool, Marseille, <italic>H. Roux</italic>, P06768417!, P03370109!; RJS determination, 2015) and Norway (Greuter et al. 1984+).</p></tp:treatment-sec><tp:treatment-sec sec-type="notes" id="SECID0EXFBK"><title>Notes.</title><p>Although Kotschy’s herbarium is mainly at W, a search of the W herbarium website did not turn up <italic>Kotschy 529</italic> except as the genus <italic><tp:taxon-name><tp:taxon-name-part taxon-name-part-type="genus" reg="Arenaria">Arenaria</tp:taxon-name-part></tp:taxon-name></italic> from Tauro cilicio or a <italic><tp:taxon-name><tp:taxon-name-part taxon-name-part-type="genus" reg="Scrophularia">Scrophularia</tp:taxon-name-part></tp:taxon-name></italic> from Persia. <italic>Kotschy 528</italic> at W is a <italic><tp:taxon-name><tp:taxon-name-part taxon-name-part-type="genus" reg="Poa">Poa</tp:taxon-name-part></tp:taxon-name></italic> of the <italic><tp:taxon-name><tp:taxon-name-part taxon-name-part-type="genus" reg="Poa">P.</tp:taxon-name-part><tp:taxon-name-part taxon-name-part-type="species" reg="bulbosa">bulbosa</tp:taxon-name-part></tp:taxon-name></italic> complex from “In monte Tauro” in 1836. Presumably the earlier 1836 set was broken up and <italic>529</italic> ended up at BM and P. The anthers in the <italic><tp:taxon-name><tp:taxon-name-part taxon-name-part-type="genus" reg="Glyceria">G.</tp:taxon-name-part><tp:taxon-name-part taxon-name-part-type="species" reg="taurica">taurica</tp:taxon-name-part></tp:taxon-name></italic> lectotype are 1.8 mm long and the lemmas are pubescent along the keel and marginal veins.</p></tp:treatment-sec><tp:treatment-sec><!--Section generated to contain objects referenced in tp:taxon-treatment.--><fig id="F3" position="float" orientation="portrait"><label>Figure 3.</label><caption><p><tp:taxon-name><tp:taxon-name-part taxon-name-part-type="genus" reg="Poa">Poa</tp:taxon-name-part><tp:taxon-name-part taxon-name-part-type="infraspecific-rank">subgenus</tp:taxon-name-part><tp:taxon-name-part taxon-name-part-type="subgenus" reg="Pseudopoa">Pseudopoa</tp:taxon-name-part><tp:taxon-name-part taxon-name-part-type="infraspecific-rank">sect.</tp:taxon-name-part><tp:taxon-name-part taxon-name-part-type="section" reg="Pseudopoa">Pseudopoa</tp:taxon-name-part></tp:taxon-name>. <bold>A</bold><tp:taxon-name><tp:taxon-name-part taxon-name-part-type="genus" reg="Poa">P.</tp:taxon-name-part><tp:taxon-name-part taxon-name-part-type="species" reg="diaphora">diaphora</tp:taxon-name-part><tp:taxon-name-part taxon-name-part-type="infraspecific-rank">subsp.</tp:taxon-name-part><tp:taxon-name-part taxon-name-part-type="subspecies" reg="diaphora">diaphora</tp:taxon-name-part><tp:taxon-name-part taxon-name-part-type="infraspecific-rank">var.</tp:taxon-name-part><tp:taxon-name-part taxon-name-part-type="variety" reg="diaphora">diaphora</tp:taxon-name-part></tp:taxon-name>, Chu, Kyrgyz Republic (<italic>Soreng et al. 7537</italic>) <bold>B, C</bold><tp:taxon-name><tp:taxon-name-part taxon-name-part-type="genus" reg="Poa">P.</tp:taxon-name-part><tp:taxon-name-part taxon-name-part-type="species" reg="persica">persica</tp:taxon-name-part><tp:taxon-name-part taxon-name-part-type="infraspecific-rank">subsp.</tp:taxon-name-part><tp:taxon-name-part taxon-name-part-type="subspecies" reg="persica">persica</tp:taxon-name-part></tp:taxon-name>, Adiyaman, Turkey (<italic>Soreng et al. 9215</italic>) <bold>B</bold> habit <bold>C</bold> closeup of base of plant showing keeled leaf sheaths and caniculate blades <bold>D, E</bold><tp:taxon-name><tp:taxon-name-part taxon-name-part-type="genus" reg="Poa">P.</tp:taxon-name-part><tp:taxon-name-part taxon-name-part-type="species" reg="persica">persica</tp:taxon-name-part><tp:taxon-name-part taxon-name-part-type="infraspecific-rank">subsp.</tp:taxon-name-part><tp:taxon-name-part taxon-name-part-type="subspecies" reg="multiradiata">multiradiata</tp:taxon-name-part></tp:taxon-name>, Mardin, Turkey (<italic>Soreng et al. 9240</italic>) <bold>D</bold> habit <bold>E</bold> spikelet showing glabrous lemmas. Photos by R.J. Soreng.</p></caption><graphic xmlns:xlink="http://www.w3.org/1999/xlink" xlink:href="phytokeys-111-069-g003.jpg" position="float" orientation="portrait" xlink:type="simple" id="oo_242790.jpg"/></fig></tp:treatment-sec></tp:taxon-treatment>
