# Supplementary material for: Phylogeny and taxonomic synopsis of PoasubgenusPseudopoa (including Eremopoa and Lindbergella) (Poaceae, Poeae, Poinae)
Source: PhytoKeys. 2018 Nov 14;(111):69–102. doi: 10.3897/phytokeys.111.28081 (PMC6256263; doi:10.3897/phytokeys.111.28081)
Supplement: XML Treatment for Poa persica subsp. multiradiata [file phytokeys.111.28081-treatment13.xml]

<!DOCTYPE tp:taxon-treatment
  PUBLIC "-//TaxonX//DTD Taxonomic Treatment Publishing DTD v0 20100105//EN" "tax-treatment-NSO.dtd">
<tp:taxon-treatment xmlns:tp="http://www.plazi.org/taxpub"><tp:treatment-meta><kwd-group><label>Taxon classification</label><kwd><named-content xmlns:xlink="http://www.w3.org/1999/xlink" content-type="kingdom">Plantae</named-content></kwd><kwd><named-content xmlns:xlink="http://www.w3.org/1999/xlink" content-type="order">Poales</named-content></kwd><kwd><named-content xmlns:xlink="http://www.w3.org/1999/xlink" content-type="family">Poaceae</named-content></kwd></kwd-group><mixed-citation publication-type="journal"><person-group><name><surname>Gillespie</surname><given-names>Lynn J.</given-names></name><name><surname>Soreng</surname><given-names>Robert John</given-names></name><name><surname>Cabi</surname><given-names>Evren</given-names></name><name><surname>Amiri</surname><given-names>Neda</given-names></name></person-group><article-title>Phylogeny and taxonomic synopsis of <tp:taxon-name><tp:taxon-name-part taxon-name-part-type="genus" reg="Poa">Poa</tp:taxon-name-part><tp:taxon-name-part taxon-name-part-type="infraspecific-rank">subgenus</tp:taxon-name-part><tp:taxon-name-part taxon-name-part-type="subgenus" reg="Pseudopoa">Pseudopoa</tp:taxon-name-part></tp:taxon-name> (including <italic><tp:taxon-name><tp:taxon-name-part taxon-name-part-type="genus" reg="Eremopoa">Eremopoa</tp:taxon-name-part></tp:taxon-name></italic> and <italic><tp:taxon-name><tp:taxon-name-part taxon-name-part-type="genus" reg="Lindbergella">Lindbergella</tp:taxon-name-part></tp:taxon-name></italic>) (<tp:taxon-name><tp:taxon-name-part taxon-name-part-type="family">Poaceae</tp:taxon-name-part></tp:taxon-name>, <tp:taxon-name><tp:taxon-name-part taxon-name-part-type="tribe">Poeae</tp:taxon-name-part></tp:taxon-name>, <tp:taxon-name><tp:taxon-name-part taxon-name-part-type="subtribe">Poinae</tp:taxon-name-part></tp:taxon-name>)</article-title><source>PhytoKeys</source><day>14</day><month>11</month><year>2018</year><volume>2018</volume><issue>111</issue><fpage>69</fpage><lpage>102</lpage><pub-id pub-id-type="doi">10.3897/phytokeys.111.28081</pub-id></mixed-citation></tp:treatment-meta><tp:nomenclature><tp:taxon-name>
            <tp:taxon-name-part taxon-name-part-type="genus" reg="Poa">Poa</tp:taxon-name-part>
            <tp:taxon-name-part taxon-name-part-type="species" reg="persica">persica</tp:taxon-name-part>
            <tp:taxon-name-part taxon-name-part-type="infraspecific-rank">subsp.</tp:taxon-name-part>
            <tp:taxon-name-part taxon-name-part-type="subspecies" reg="multiradiata">multiradiata</tp:taxon-name-part>
            <object-id xmlns:xlink="http://www.w3.org/1999/xlink" content-type="ipni" xlink:type="simple">urn:lsid:ipni.org:names:60477377-2</object-id>
          </tp:taxon-name><tp:taxon-authority>(Trautv.) Soreng, Cabi &amp; L.J. Gillespie</tp:taxon-authority><tp:taxon-status xmlns:xlink="http://www.w3.org/1999/xlink" xlink:type="simple">comb. nov.</tp:taxon-status><xref ref-type="fig" rid="F3">Fig. 3D, E</xref><tp:nomenclature-citation-list><tp:nomenclature-citation><tp:taxon-name>
                <tp:taxon-name-part taxon-name-part-type="genus" reg="Poa">Poa</tp:taxon-name-part>
                <tp:taxon-name-part taxon-name-part-type="species" reg="palustris">palustris</tp:taxon-name-part>
                <tp:taxon-name-part taxon-name-part-type="infraspecific-rank">var.</tp:taxon-name-part>
                <tp:taxon-name-part taxon-name-part-type="variety" reg="multiradiata">multiradiata</tp:taxon-name-part>
              </tp:taxon-name><comment>Trautv., Trudy Imp. S.-Peterburgsk. Bot. Sada 4: 406. 1876. <tp:taxon-name><tp:taxon-name-part taxon-name-part-type="genus" reg="Poa">Poa</tp:taxon-name-part><tp:taxon-name-part taxon-name-part-type="species" reg="multiradiata">multiradiata</tp:taxon-name-part></tp:taxon-name> (Trautv.) Regel, Trudy Imp. S.-Peterburgsk. Bot. Sada 7: 620. 1880. <tp:taxon-name><tp:taxon-name-part taxon-name-part-type="genus" reg="Eremopoa">Eremopoa</tp:taxon-name-part><tp:taxon-name-part taxon-name-part-type="species" reg="multiradiata">multiradiata</tp:taxon-name-part></tp:taxon-name> (Trautv.) Roshev., Fl. URSS 2: 430, t. 32. 1934. <tp:taxon-name><tp:taxon-name-part taxon-name-part-type="genus" reg="Eremopoa">Eremopoa</tp:taxon-name-part><tp:taxon-name-part taxon-name-part-type="species" reg="persica">persica</tp:taxon-name-part><tp:taxon-name-part taxon-name-part-type="infraspecific-rank">subsp.</tp:taxon-name-part><tp:taxon-name-part taxon-name-part-type="subspecies" reg="multiradiata">multiradiata</tp:taxon-name-part></tp:taxon-name> (Trautv.) Tzvelev, Zlaki SSSR 479. 1976.</comment></tp:nomenclature-citation><tp:nomenclature-citation><tp:taxon-name>
                <tp:taxon-name-part taxon-name-part-type="genus" reg="Nephelochloa">Nephelochloa</tp:taxon-name-part>
                <tp:taxon-name-part taxon-name-part-type="species" reg="tripolitana">tripolitana</tp:taxon-name-part>
              </tp:taxon-name><comment>Boiss. &amp; Blanche, Diagn. Pl. Orient., ser. 2, 4: 133–134. 1859. <tp:taxon-name><tp:taxon-name-part taxon-name-part-type="genus" reg="Poa">Poa</tp:taxon-name-part><tp:taxon-name-part taxon-name-part-type="species" reg="persica">persica</tp:taxon-name-part><tp:taxon-name-part taxon-name-part-type="infraspecific-rank">var.</tp:taxon-name-part><tp:taxon-name-part taxon-name-part-type="variety" reg="major">major</tp:taxon-name-part></tp:taxon-name> Boiss., Fl. Orient. 5: 610–611. 1884. Type protologue. Hab. ad margines semitarum inter hortos ad Tripolium Syriae (<italic>Blanche</italic>), circa Byrouth in Libano (<italic>Gaillardot</italic>). Type. Lebanon. S. Tripoli, dans les bords des chemins, 16 <!--PageBreak-->May 1854, <italic>Blanche</italic> 1267 (lectotype, <bold>here designated</bold>: JE [JE00005064 ex herb. Gaillardot, image!]). Note. Two of the original specimens turned up in our search, <italic>Blanche 1267</italic> (JE00005064 ex herb. Gaillardot) and <italic>Gaillardot s.n.</italic> (JE00005065 ex herb Gaillardot no. 2323 [image!]). <italic>Blanche</italic> in 1869 (P02530724) might also be original material, with a distribution date rather than a collection date.</comment></tp:nomenclature-citation><tp:nomenclature-citation><tp:taxon-name>
                <tp:taxon-name-part taxon-name-part-type="genus" reg="Eragrostis">Eragrostis</tp:taxon-name-part>
                <tp:taxon-name-part taxon-name-part-type="species" reg="barbeyi">barbeyi</tp:taxon-name-part>
              </tp:taxon-name><comment>Post, Bull. Herb. Boissier 5: 760–761. 1897. Type protologue. Habitat in collibus prope Midyat (Mardin), <italic>no. 38</italic>. Type. Turkey. Midyat, Hillsides, May 1895, <italic>38 Barbey</italic> (lectotype, <bold>here designated</bold><italic>by Nada Sinno Saoud &amp; RJS</italic>: BEI! (image seen by RJS!)). Note. The BEI sheet has “No. 55 <italic>38 Barbey</italic>, 1895” (55 was originally written as 54 but the 4 written over by 5).</comment></tp:nomenclature-citation><tp:nomenclature-citation><tp:taxon-name>
                <tp:taxon-name-part taxon-name-part-type="genus" reg="Eremopoa">Eremopoa</tp:taxon-name-part>
                <tp:taxon-name-part taxon-name-part-type="species" reg="mardinensis">mardinensis</tp:taxon-name-part>
              </tp:taxon-name><comment>R.R. Mill, Fl. Turkey &amp; E. Aegean Isl. 9: 624, 488. 1985.Type. Turkey. Mardin, Mardin to Nusaybin, 8 km from Mardin, 850 m alt., shallow limestone gully, 22 May 1957, <italic>P. H. Davis &amp; D. Hedge 28491</italic> (holotype: E! [E00196494]).</comment></tp:nomenclature-citation></tp:nomenclature-citation-list></tp:nomenclature><tp:treatment-sec sec-type="material" id="SECID0EVNBK"><title>Type.</title><p>Armenia rossica, prope monasterium Kiptschach, 1875, <italic>G. Raddi</italic>. Type: Armenia rossica: prope monasterium Kiptschach in monte Alagos, Jun 1875, <italic>G. Radde 124</italic> (holotype: LE! [photo E00326521!]; isotypes: LE, LE, W [W19160014191 image!]).</p></tp:treatment-sec><tp:treatment-sec sec-type="distribution" id="SECID0E6NBK"><title>Distribution.</title><p>Armenia, Georgia, Iran, Lebanon, Pakistan, Syria and Turkey.</p></tp:treatment-sec><tp:treatment-sec sec-type="notes" id="SECID0EEOBK"><title>Notes.</title><p>The presence of hairs on the lemmas in material treated as “<italic>multiradiat</italic>” is confused in the literature. <xref ref-type="bibr" rid="B39">Mill (1985)</xref> indicates that <italic><tp:taxon-name><tp:taxon-name-part taxon-name-part-type="genus" reg="Eremopoa">E.</tp:taxon-name-part><tp:taxon-name-part taxon-name-part-type="species" reg="multiradiata">multiradiata</tp:taxon-name-part></tp:taxon-name></italic> and <italic><tp:taxon-name><tp:taxon-name-part taxon-name-part-type="genus" reg="Eremopoa">E.</tp:taxon-name-part><tp:taxon-name-part taxon-name-part-type="species" reg="persica">persica</tp:taxon-name-part></tp:taxon-name></italic> s.s. have lemma keels hairy in the lower ⅓–½. We concur with <xref ref-type="bibr" rid="B67">Tzvelev (1976)</xref>, who keyed <tp:taxon-name><tp:taxon-name-part taxon-name-part-type="genus" reg="Eremopoa">E.</tp:taxon-name-part><tp:taxon-name-part taxon-name-part-type="species" reg="persica">persica</tp:taxon-name-part><tp:taxon-name-part taxon-name-part-type="infraspecific-rank">subsp.</tp:taxon-name-part><tp:taxon-name-part taxon-name-part-type="subspecies" reg="persica">persica</tp:taxon-name-part></tp:taxon-name> as lemmas short pilose along the base of keel and marginal veins and subsp. <tp:taxon-name><tp:taxon-name-part taxon-name-part-type="subspecies" reg="multiradiata">multiradiata</tp:taxon-name-part></tp:taxon-name> as lemmas glabrous or with a few solitary hairs.</p><p><xref ref-type="bibr" rid="B39">Mill (1985)</xref> distinguished his new species <italic><tp:taxon-name><tp:taxon-name-part taxon-name-part-type="genus" reg="Eremopoa">Eremopoa</tp:taxon-name-part><tp:taxon-name-part taxon-name-part-type="species" reg="mardinensis">mardinensis</tp:taxon-name-part></tp:taxon-name></italic> from <italic><tp:taxon-name><tp:taxon-name-part taxon-name-part-type="genus" reg="Eremopoa">E.</tp:taxon-name-part><tp:taxon-name-part taxon-name-part-type="species" reg="multiradiata">multiradiata</tp:taxon-name-part></tp:taxon-name></italic> based on its glabrous lemmas, 8–12-flowered spikelets and florets strongly divergent from the rachilla. However, subsp. <tp:taxon-name><tp:taxon-name-part taxon-name-part-type="genus" reg="Eremopoa"/><tp:taxon-name-part taxon-name-part-type="species" reg="multiradiata"/><tp:taxon-name-part taxon-name-part-type="subspecies" reg="multiradiata">multiradiata</tp:taxon-name-part></tp:taxon-name> also has glabrous lemmas (as noted above) and divergent florets (when spikelets are in flower) and its (4)5–9(10)-flowered spikelets overlap in number; therefore, we treat <italic><tp:taxon-name><tp:taxon-name-part taxon-name-part-type="genus" reg="Eremopoa">E.</tp:taxon-name-part><tp:taxon-name-part taxon-name-part-type="species" reg="mardinensis">mardinensis</tp:taxon-name-part></tp:taxon-name></italic> as a synonym of <italic><tp:taxon-name><tp:taxon-name-part taxon-name-part-type="genus" reg="Eremopoa">E.</tp:taxon-name-part><tp:taxon-name-part taxon-name-part-type="species" reg="multiradiata">multiradiata</tp:taxon-name-part></tp:taxon-name></italic>. The type material of <italic><tp:taxon-name><tp:taxon-name-part taxon-name-part-type="genus" reg="Eragrostis">Eragrostis</tp:taxon-name-part><tp:taxon-name-part taxon-name-part-type="species" reg="barbeyi">barbeyi</tp:taxon-name-part></tp:taxon-name></italic> is from the same place as <italic><tp:taxon-name><tp:taxon-name-part taxon-name-part-type="genus" reg="Eremopoa">E.</tp:taxon-name-part><tp:taxon-name-part taxon-name-part-type="species" reg="mardinensis">mardinensis</tp:taxon-name-part></tp:taxon-name></italic> and is clearly the same form (spikelets many-flowered); <italic><tp:taxon-name><tp:taxon-name-part taxon-name-part-type="genus" reg="Nephelochloa">Nephelochloa</tp:taxon-name-part><tp:taxon-name-part taxon-name-part-type="species" reg="tripolitana">tripolitana</tp:taxon-name-part></tp:taxon-name></italic>, with ca. 12–14-flowered spikelets, also appears to belong to this form. If <italic><tp:taxon-name><tp:taxon-name-part taxon-name-part-type="genus" reg="Eremopoa">E.</tp:taxon-name-part><tp:taxon-name-part taxon-name-part-type="species" reg="mardinensis">mardinensis</tp:taxon-name-part></tp:taxon-name></italic> were accepted as a species, the basionym names <italic><tp:taxon-name><tp:taxon-name-part taxon-name-part-type="genus" reg="Eragrostis">Eragrostis</tp:taxon-name-part><tp:taxon-name-part taxon-name-part-type="species" reg="barbeyi">barbeyi</tp:taxon-name-part></tp:taxon-name></italic> or <italic><tp:taxon-name><tp:taxon-name-part taxon-name-part-type="genus" reg="Nephelochloa">Nephelochloa</tp:taxon-name-part><tp:taxon-name-part taxon-name-part-type="species" reg="tripolitana">tripolitana</tp:taxon-name-part></tp:taxon-name></italic> would have priority.</p></tp:treatment-sec><tp:treatment-sec><!--Section generated to contain objects referenced in tp:taxon-treatment.--><fig id="F3" position="float" orientation="portrait"><label>Figure 3.</label><caption><p><tp:taxon-name><tp:taxon-name-part taxon-name-part-type="genus" reg="Poa">Poa</tp:taxon-name-part><tp:taxon-name-part taxon-name-part-type="infraspecific-rank">subgenus</tp:taxon-name-part><tp:taxon-name-part taxon-name-part-type="subgenus" reg="Pseudopoa">Pseudopoa</tp:taxon-name-part><tp:taxon-name-part taxon-name-part-type="infraspecific-rank">sect.</tp:taxon-name-part><tp:taxon-name-part taxon-name-part-type="section" reg="Pseudopoa">Pseudopoa</tp:taxon-name-part></tp:taxon-name>. <bold>A</bold><tp:taxon-name><tp:taxon-name-part taxon-name-part-type="genus" reg="Poa">P.</tp:taxon-name-part><tp:taxon-name-part taxon-name-part-type="species" reg="diaphora">diaphora</tp:taxon-name-part><tp:taxon-name-part taxon-name-part-type="infraspecific-rank">subsp.</tp:taxon-name-part><tp:taxon-name-part taxon-name-part-type="subspecies" reg="diaphora">diaphora</tp:taxon-name-part><tp:taxon-name-part taxon-name-part-type="infraspecific-rank">var.</tp:taxon-name-part><tp:taxon-name-part taxon-name-part-type="variety" reg="diaphora">diaphora</tp:taxon-name-part></tp:taxon-name>, Chu, Kyrgyz Republic (<italic>Soreng et al. 7537</italic>) <bold>B, C</bold><tp:taxon-name><tp:taxon-name-part taxon-name-part-type="genus" reg="Poa">P.</tp:taxon-name-part><tp:taxon-name-part taxon-name-part-type="species" reg="persica">persica</tp:taxon-name-part><tp:taxon-name-part taxon-name-part-type="infraspecific-rank">subsp.</tp:taxon-name-part><tp:taxon-name-part taxon-name-part-type="subspecies" reg="persica">persica</tp:taxon-name-part></tp:taxon-name>, Adiyaman, Turkey (<italic>Soreng et al. 9215</italic>) <bold>B</bold> habit <bold>C</bold> closeup of base of plant showing keeled leaf sheaths and caniculate blades <bold>D, E</bold><tp:taxon-name><tp:taxon-name-part taxon-name-part-type="genus" reg="Poa">P.</tp:taxon-name-part><tp:taxon-name-part taxon-name-part-type="species" reg="persica">persica</tp:taxon-name-part><tp:taxon-name-part taxon-name-part-type="infraspecific-rank">subsp.</tp:taxon-name-part><tp:taxon-name-part taxon-name-part-type="subspecies" reg="multiradiata">multiradiata</tp:taxon-name-part></tp:taxon-name>, Mardin, Turkey (<italic>Soreng et al. 9240</italic>) <bold>D</bold> habit <bold>E</bold> spikelet showing glabrous lemmas. Photos by R.J. Soreng.</p></caption><graphic xmlns:xlink="http://www.w3.org/1999/xlink" xlink:href="phytokeys-111-069-g003.jpg" position="float" orientation="portrait" xlink:type="simple" id="oo_242790.jpg"/></fig></tp:treatment-sec><ref-list><ref id="B39"><mixed-citation xmlns:xlink="http://www.w3.org/1999/xlink" xlink:type="simple"><person-group><name name-style="western"><surname>Mill</surname><given-names>RR</given-names></name></person-group> (<year>1985</year>) <italic><tp:taxon-name><tp:taxon-name-part taxon-name-part-type="genus">Eremopoa</tp:taxon-name-part></tp:taxon-name></italic>, <italic><tp:taxon-name><tp:taxon-name-part taxon-name-part-type="genus">Nephelochloa</tp:taxon-name-part></tp:taxon-name></italic>, <italic><tp:taxon-name><tp:taxon-name-part taxon-name-part-type="genus">Catabrosella</tp:taxon-name-part></tp:taxon-name></italic>, <italic><tp:taxon-name><tp:taxon-name-part taxon-name-part-type="genus">Colpodium</tp:taxon-name-part></tp:taxon-name></italic>, <italic><tp:taxon-name><tp:taxon-name-part taxon-name-part-type="genus">Hyalopoa</tp:taxon-name-part></tp:taxon-name></italic>, <italic><tp:taxon-name><tp:taxon-name-part taxon-name-part-type="genus">Catabrosa</tp:taxon-name-part></tp:taxon-name></italic>, <italic><tp:taxon-name><tp:taxon-name-part taxon-name-part-type="genus">Paracolpodium</tp:taxon-name-part></tp:taxon-name></italic>. In: Davis PH (Ed.) Flora of Turkey and East Aegean Islands, Vol. 9. Edinburgh University Press, Edinburgh, 486–501.</mixed-citation></ref><ref id="B67"><mixed-citation xmlns:xlink="http://www.w3.org/1999/xlink" xlink:type="simple"><person-group><name name-style="western"><surname>Tzvelev</surname><given-names>NN</given-names></name></person-group> (<year>1976</year>) Zlaki SSSR. Nauka Publishers, Leningrad Section, Leningrad, 1–788 [English translation: 1983. Grasses of the Soviet Union, 2 vols. Amerind Publishing Co. New Delhi.]</mixed-citation></ref></ref-list></tp:taxon-treatment>
