# Supplementary material for: Phylogeny and taxonomic synopsis of PoasubgenusPseudopoa (including Eremopoa and Lindbergella) (Poaceae, Poeae, Poinae)
Source: PhytoKeys. 2018 Nov 14;(111):69–102. doi: 10.3897/phytokeys.111.28081 (PMC6256263; doi:10.3897/phytokeys.111.28081)
Supplement: XML Treatment for Poa subg. Pseudopoa sect. Speluncarae [file phytokeys.111.28081-treatment14.xml]

<!DOCTYPE tp:taxon-treatment
  PUBLIC "-//TaxonX//DTD Taxonomic Treatment Publishing DTD v0 20100105//EN" "tax-treatment-NSO.dtd">
<tp:taxon-treatment xmlns:tp="http://www.plazi.org/taxpub"><tp:treatment-meta><kwd-group><label>Taxon classification</label><kwd><named-content xmlns:xlink="http://www.w3.org/1999/xlink" content-type="kingdom">Plantae</named-content></kwd><kwd><named-content xmlns:xlink="http://www.w3.org/1999/xlink" content-type="order">Poales</named-content></kwd><kwd><named-content xmlns:xlink="http://www.w3.org/1999/xlink" content-type="family">Poaceae</named-content></kwd></kwd-group><mixed-citation publication-type="journal"><person-group><name><surname>Gillespie</surname><given-names>Lynn J.</given-names></name><name><surname>Soreng</surname><given-names>Robert John</given-names></name><name><surname>Cabi</surname><given-names>Evren</given-names></name><name><surname>Amiri</surname><given-names>Neda</given-names></name></person-group><article-title>Phylogeny and taxonomic synopsis of <tp:taxon-name><tp:taxon-name-part taxon-name-part-type="genus" reg="Poa">Poa</tp:taxon-name-part><tp:taxon-name-part taxon-name-part-type="infraspecific-rank">subgenus</tp:taxon-name-part><tp:taxon-name-part taxon-name-part-type="subgenus" reg="Pseudopoa">Pseudopoa</tp:taxon-name-part></tp:taxon-name> (including <italic><tp:taxon-name><tp:taxon-name-part taxon-name-part-type="genus" reg="Eremopoa">Eremopoa</tp:taxon-name-part></tp:taxon-name></italic> and <italic><tp:taxon-name><tp:taxon-name-part taxon-name-part-type="genus" reg="Lindbergella">Lindbergella</tp:taxon-name-part></tp:taxon-name></italic>) (<tp:taxon-name><tp:taxon-name-part taxon-name-part-type="family">Poaceae</tp:taxon-name-part></tp:taxon-name>, <tp:taxon-name><tp:taxon-name-part taxon-name-part-type="tribe">Poeae</tp:taxon-name-part></tp:taxon-name>, <tp:taxon-name><tp:taxon-name-part taxon-name-part-type="subtribe">Poinae</tp:taxon-name-part></tp:taxon-name>)</article-title><source>PhytoKeys</source><day>14</day><month>11</month><year>2018</year><volume>2018</volume><issue>111</issue><fpage>69</fpage><lpage>102</lpage><pub-id pub-id-type="doi">10.3897/phytokeys.111.28081</pub-id></mixed-citation></tp:treatment-meta><tp:nomenclature><tp:taxon-name>
            <tp:taxon-name-part taxon-name-part-type="genus" reg="Poa">Poa</tp:taxon-name-part>
            <tp:taxon-name-part taxon-name-part-type="infraspecific-rank">subg.</tp:taxon-name-part>
            <tp:taxon-name-part taxon-name-part-type="subgenus" reg="Pseudopoa">Pseudopoa</tp:taxon-name-part>
            <tp:taxon-name-part taxon-name-part-type="infraspecific-rank">sect.</tp:taxon-name-part>
            <tp:taxon-name-part taxon-name-part-type="section" reg="Speluncarae">Speluncarae</tp:taxon-name-part>
            <object-id xmlns:xlink="http://www.w3.org/1999/xlink" content-type="ipni" xlink:type="simple">urn:lsid:ipni.org:names:60477378-2</object-id>
          </tp:taxon-name><tp:taxon-authority>Soreng, Cabi &amp; L.J. Gillespie</tp:taxon-authority><tp:taxon-status xmlns:xlink="http://www.w3.org/1999/xlink" xlink:type="simple">sect. nov.</tp:taxon-status></tp:nomenclature><tp:treatment-sec sec-type="material" id="SECID0E1VBK"><title>Type.</title><p><italic><tp:taxon-name><tp:taxon-name-part taxon-name-part-type="genus" reg="Poa">Poa</tp:taxon-name-part><tp:taxon-name-part taxon-name-part-type="species" reg="speluncarum">speluncarum</tp:taxon-name-part></tp:taxon-name></italic> J.R. Edm.</p></tp:treatment-sec><tp:treatment-sec sec-type="diagnosis" id="SECID0ELWBK"><title>Diagnosis.</title><p>Differing from <tp:taxon-name><tp:taxon-name-part taxon-name-part-type="genus" reg="Poa">Poa</tp:taxon-name-part><tp:taxon-name-part taxon-name-part-type="infraspecific-rank">sect.</tp:taxon-name-part><tp:taxon-name-part taxon-name-part-type="section" reg="Pseudopoa">Pseudopoa</tp:taxon-name-part></tp:taxon-name> in being perennial and stooling, with top culm sheath margins fused 40–50% their length and from almost all <italic><tp:taxon-name><tp:taxon-name-part taxon-name-part-type="genus" reg="Poa">Poa</tp:taxon-name-part></tp:taxon-name></italic> in proximal spikelets being 1-flowered.</p><!--PageBreak--></tp:treatment-sec></tp:taxon-treatment>
