# Supplementary material for: Phylogeny and taxonomic synopsis of PoasubgenusPseudopoa (including Eremopoa and Lindbergella) (Poaceae, Poeae, Poinae)
Source: PhytoKeys. 2018 Nov 14;(111):69–102. doi: 10.3897/phytokeys.111.28081 (PMC6256263; doi:10.3897/phytokeys.111.28081)
Supplement: XML Treatment for Poa sintenisii [file phytokeys.111.28081-treatment17.xml]

<!DOCTYPE tp:taxon-treatment
  PUBLIC "-//TaxonX//DTD Taxonomic Treatment Publishing DTD v0 20100105//EN" "tax-treatment-NSO.dtd">
<tp:taxon-treatment xmlns:tp="http://www.plazi.org/taxpub"><tp:treatment-meta><kwd-group><label>Taxon classification</label><kwd><named-content xmlns:xlink="http://www.w3.org/1999/xlink" content-type="kingdom">Plantae</named-content></kwd><kwd><named-content xmlns:xlink="http://www.w3.org/1999/xlink" content-type="order">Poales</named-content></kwd><kwd><named-content xmlns:xlink="http://www.w3.org/1999/xlink" content-type="family">Poaceae</named-content></kwd></kwd-group><mixed-citation publication-type="journal"><person-group><name><surname>Gillespie</surname><given-names>Lynn J.</given-names></name><name><surname>Soreng</surname><given-names>Robert John</given-names></name><name><surname>Cabi</surname><given-names>Evren</given-names></name><name><surname>Amiri</surname><given-names>Neda</given-names></name></person-group><article-title>Phylogeny and taxonomic synopsis of <tp:taxon-name><tp:taxon-name-part taxon-name-part-type="genus" reg="Poa">Poa</tp:taxon-name-part><tp:taxon-name-part taxon-name-part-type="infraspecific-rank">subgenus</tp:taxon-name-part><tp:taxon-name-part taxon-name-part-type="subgenus" reg="Pseudopoa">Pseudopoa</tp:taxon-name-part></tp:taxon-name> (including <italic><tp:taxon-name><tp:taxon-name-part taxon-name-part-type="genus" reg="Eremopoa">Eremopoa</tp:taxon-name-part></tp:taxon-name></italic> and <italic><tp:taxon-name><tp:taxon-name-part taxon-name-part-type="genus" reg="Lindbergella">Lindbergella</tp:taxon-name-part></tp:taxon-name></italic>) (<tp:taxon-name><tp:taxon-name-part taxon-name-part-type="family">Poaceae</tp:taxon-name-part></tp:taxon-name>, <tp:taxon-name><tp:taxon-name-part taxon-name-part-type="tribe">Poeae</tp:taxon-name-part></tp:taxon-name>, <tp:taxon-name><tp:taxon-name-part taxon-name-part-type="subtribe">Poinae</tp:taxon-name-part></tp:taxon-name>)</article-title><source>PhytoKeys</source><day>14</day><month>11</month><year>2018</year><volume>2018</volume><issue>111</issue><fpage>69</fpage><lpage>102</lpage><pub-id pub-id-type="doi">10.3897/phytokeys.111.28081</pub-id></mixed-citation></tp:treatment-meta><tp:nomenclature><tp:taxon-name>
            <tp:taxon-name-part taxon-name-part-type="genus" reg="Poa">Poa</tp:taxon-name-part>
            <tp:taxon-name-part taxon-name-part-type="species" reg="sintenisii">sintenisii</tp:taxon-name-part>
          </tp:taxon-name><tp:taxon-authority>H. Lindb., Årsbok-Vuosik. Soc. Sci. Fenn. 20 B (7): 5. 1942 (emend. Lindberg 1946).</tp:taxon-authority><tp:nomenclature-citation-list><tp:nomenclature-citation><tp:taxon-name>
                <tp:taxon-name-part taxon-name-part-type="genus" reg="Lindbergia">Lindbergia</tp:taxon-name-part>
                <tp:taxon-name-part taxon-name-part-type="species" reg="sintenisii">sintenisii</tp:taxon-name-part>
              </tp:taxon-name><comment>(H. Lindb.) Bor, Svensk Bot. Tidskr. 62: 467. 1968. <tp:taxon-name><tp:taxon-name-part taxon-name-part-type="genus" reg="Lindbergella">Lindbergella</tp:taxon-name-part><tp:taxon-name-part taxon-name-part-type="species" reg="sintenisii">sintenisii</tp:taxon-name-part></tp:taxon-name> (H. Lindb.) Bor, Fl. Cyprus 63: 368. 1969.</comment></tp:nomenclature-citation><tp:nomenclature-citation><tp:taxon-name>
                <tp:taxon-name-part taxon-name-part-type="genus" reg="Poa">Poa</tp:taxon-name-part>
                <tp:taxon-name-part taxon-name-part-type="species" reg="persica">persica</tp:taxon-name-part>
                <tp:taxon-name-part taxon-name-part-type="infraspecific-rank">subsp.</tp:taxon-name-part>
                <tp:taxon-name-part taxon-name-part-type="subspecies" reg="cypria">cypria</tp:taxon-name-part>
              </tp:taxon-name><comment>Sam., Ark. Bot., n.s. 1(9): 417. 1950 [1951].Type. Cyprus. auf dem Troodos, 20 Jun 1880, <italic>P. Sintenis 881</italic> (lectotype, <bold>here designated</bold>: S; isolectotypes: B [B 10 0365891!], LD [LD1808162 image!, LD1808226 image!], G?, K [K000789835 image!, K000789836 image!, K000789837 image!], W [W0012225 image!, W0033518 image!, W00096518 image!, W0019026 image!]).</comment></tp:nomenclature-citation></tp:nomenclature-citation-list></tp:nomenclature><tp:treatment-sec sec-type="Type protologue" id="SECID0E4CCK"><title>Type protologue.</title><p>Cyprus. In pineto (<italic><tp:taxon-name><tp:taxon-name-part taxon-name-part-type="genus" reg="Poa">P.</tp:taxon-name-part><tp:taxon-name-part taxon-name-part-type="species" reg="pallasiana">pallasiana</tp:taxon-name-part></tp:taxon-name></italic>) in m. Troodos lecta est. 1939. <bold>Type.</bold> Cyprus. Troodos in pineto juxta via huad procul ab “Olympus Camp Hotel”, 22 Jun 1939, <italic>H. Lindberg s.n.</italic> (holotype: S [S-11-34137 image!]; isotypes: S [S-G-4941 image!], K [K000789839 image!], LD [LD1807330 image!], W [image!]).</p></tp:treatment-sec><tp:treatment-sec sec-type="distribution" id="SECID0ESDCK"><title>Distribution.</title><p>Cyprus (Mt. Troodos, endemic to serpentine rocks).</p><sec sec-type="Names of uncertain application within Poa subgen. Pseudopoa" id="SECID0EXDCK"><title>Names of uncertain application within <italic><tp:taxon-name><tp:taxon-name-part taxon-name-part-type="genus" reg="Poa">Poa</tp:taxon-name-part></tp:taxon-name></italic> subgen. <italic><tp:taxon-name><tp:taxon-name-part taxon-name-part-type="subgenus" reg="Pseudopoa">Pseudopoa</tp:taxon-name-part></tp:taxon-name></italic></title></sec></tp:treatment-sec></tp:taxon-treatment>
