# Supplementary material for: Phylogeny and taxonomic synopsis of PoasubgenusPseudopoa (including Eremopoa and Lindbergella) (Poaceae, Poeae, Poinae)
Source: PhytoKeys. 2018 Nov 14;(111):69–102. doi: 10.3897/phytokeys.111.28081 (PMC6256263; doi:10.3897/phytokeys.111.28081)
Supplement: XML Treatment for Festuca bellula [file phytokeys.111.28081-treatment18.xml]

<!DOCTYPE tp:taxon-treatment
  PUBLIC "-//TaxonX//DTD Taxonomic Treatment Publishing DTD v0 20100105//EN" "tax-treatment-NSO.dtd">
<tp:taxon-treatment xmlns:tp="http://www.plazi.org/taxpub"><tp:treatment-meta><kwd-group><label>Taxon classification</label><kwd><named-content xmlns:xlink="http://www.w3.org/1999/xlink" content-type="kingdom">Plantae</named-content></kwd><kwd><named-content xmlns:xlink="http://www.w3.org/1999/xlink" content-type="order">Poales</named-content></kwd><kwd><named-content xmlns:xlink="http://www.w3.org/1999/xlink" content-type="family">Poaceae</named-content></kwd></kwd-group><mixed-citation publication-type="journal"><person-group><name><surname>Gillespie</surname><given-names>Lynn J.</given-names></name><name><surname>Soreng</surname><given-names>Robert John</given-names></name><name><surname>Cabi</surname><given-names>Evren</given-names></name><name><surname>Amiri</surname><given-names>Neda</given-names></name></person-group><article-title>Phylogeny and taxonomic synopsis of <tp:taxon-name><tp:taxon-name-part taxon-name-part-type="genus" reg="Poa">Poa</tp:taxon-name-part><tp:taxon-name-part taxon-name-part-type="infraspecific-rank">subgenus</tp:taxon-name-part><tp:taxon-name-part taxon-name-part-type="subgenus" reg="Pseudopoa">Pseudopoa</tp:taxon-name-part></tp:taxon-name> (including <italic><tp:taxon-name><tp:taxon-name-part taxon-name-part-type="genus" reg="Eremopoa">Eremopoa</tp:taxon-name-part></tp:taxon-name></italic> and <italic><tp:taxon-name><tp:taxon-name-part taxon-name-part-type="genus" reg="Lindbergella">Lindbergella</tp:taxon-name-part></tp:taxon-name></italic>) (<tp:taxon-name><tp:taxon-name-part taxon-name-part-type="family">Poaceae</tp:taxon-name-part></tp:taxon-name>, <tp:taxon-name><tp:taxon-name-part taxon-name-part-type="tribe">Poeae</tp:taxon-name-part></tp:taxon-name>, <tp:taxon-name><tp:taxon-name-part taxon-name-part-type="subtribe">Poinae</tp:taxon-name-part></tp:taxon-name>)</article-title><source>PhytoKeys</source><day>14</day><month>11</month><year>2018</year><volume>2018</volume><issue>111</issue><fpage>69</fpage><lpage>102</lpage><pub-id pub-id-type="doi">10.3897/phytokeys.111.28081</pub-id></mixed-citation></tp:treatment-meta><tp:nomenclature><tp:taxon-name>
            <tp:taxon-name-part taxon-name-part-type="genus" reg="Festuca">Festuca</tp:taxon-name-part>
            <tp:taxon-name-part taxon-name-part-type="species" reg="bellula">bellula</tp:taxon-name-part>
          </tp:taxon-name><tp:taxon-authority>Regel, Trudy Imp. S.-Peterburgsk. Bot. Sada 7: 594. 1881. Eremopoa bellula (Regel) Roshev., Fl. URSS 2: 431, pl. 32, f. 12. 1934.</tp:taxon-authority></tp:nomenclature><tp:treatment-sec sec-type="Type protologue" id="SECID0EXFCK"><title>Type protologue.</title><p>Ad fontes calidos Araschan Bulak in Turkestania occidentali, <italic>Krause</italic> s.n. <bold>Type</bold>: Taschkenter Alatau, Araschan Bulak, 11 Jun 1871, (<italic><tp:taxon-name><tp:taxon-name-part taxon-name-part-type="genus" reg="Hieronymous">Hieronymous</tp:taxon-name-part></tp:taxon-name></italic>) <italic>Krause</italic> s.n. (holotype: LE [only one collection cited]).</p></tp:treatment-sec><tp:treatment-sec sec-type="notes" id="SECID0EKGCK"><title>Notes.</title><p><italic><tp:taxon-name><tp:taxon-name-part taxon-name-part-type="genus" reg="Eremopoa">Eremopoa</tp:taxon-name-part><tp:taxon-name-part taxon-name-part-type="species" reg="bellula">bellula</tp:taxon-name-part></tp:taxon-name></italic> was applied by several authors to small densely tufted alpine annual plants of south-central and southwest Asia, which we recognise as <tp:taxon-name><tp:taxon-name-part taxon-name-part-type="genus" reg="Poa">P.</tp:taxon-name-part><tp:taxon-name-part taxon-name-part-type="species" reg="diaphora">diaphora</tp:taxon-name-part><tp:taxon-name-part taxon-name-part-type="infraspecific-rank">var.</tp:taxon-name-part><tp:taxon-name-part taxon-name-part-type="variety" reg="alpina">alpina</tp:taxon-name-part></tp:taxon-name> (based on <tp:taxon-name><tp:taxon-name-part taxon-name-part-type="genus" reg="Poa">Poa</tp:taxon-name-part><tp:taxon-name-part taxon-name-part-type="species" reg="persica">persica</tp:taxon-name-part><tp:taxon-name-part taxon-name-part-type="infraspecific-rank">var.</tp:taxon-name-part><tp:taxon-name-part taxon-name-part-type="variety" reg="alpina">alpina</tp:taxon-name-part></tp:taxon-name><xref ref-type="bibr" rid="B3">Boissier [1884]</xref>). <xref ref-type="bibr" rid="B67">Tzvelev (1976</xref>, pg. 480) noted that the holotype collection of <italic><tp:taxon-name><tp:taxon-name-part taxon-name-part-type="genus" reg="Eremopoa">E.</tp:taxon-name-part><tp:taxon-name-part taxon-name-part-type="species" reg="bellula">bellula</tp:taxon-name-part></tp:taxon-name></italic> appeared to be a mix of <italic><tp:taxon-name><tp:taxon-name-part taxon-name-part-type="genus" reg="Eremopoa"/><tp:taxon-name-part taxon-name-part-type="species" reg="altaica">altaica</tp:taxon-name-part></tp:taxon-name></italic> (<italic><tp:taxon-name><tp:taxon-name-part taxon-name-part-type="genus" reg="Poa"/><tp:taxon-name-part taxon-name-part-type="species" reg="diaphora">diaphora</tp:taxon-name-part></tp:taxon-name></italic>) and <italic><tp:taxon-name><tp:taxon-name-part taxon-name-part-type="genus" reg="Eremopoa"/><tp:taxon-name-part taxon-name-part-type="species" reg="songarica">songarica</tp:taxon-name-part></tp:taxon-name></italic> forms (“p.p. max” = <tp:taxon-name><tp:taxon-name-part taxon-name-part-type="genus" reg="Eremopoa">E.</tp:taxon-name-part><tp:taxon-name-part taxon-name-part-type="species" reg="altaica">altaica</tp:taxon-name-part><tp:taxon-name-part taxon-name-part-type="infraspecific-rank">subsp.</tp:taxon-name-part><tp:taxon-name-part taxon-name-part-type="subspecies" reg="songarica">songarica</tp:taxon-name-part></tp:taxon-name> , somewhat intermediate between this subsp. and subsp. <tp:taxon-name><tp:taxon-name-part taxon-name-part-type="subspecies" reg="altaica">altaica</tp:taxon-name-part></tp:taxon-name>, and “p.p. minor” = <tp:taxon-name><tp:taxon-name-part taxon-name-part-type="genus" reg="Eremopoa">E.</tp:taxon-name-part><tp:taxon-name-part taxon-name-part-type="species" reg="altaica">altaica</tp:taxon-name-part><tp:taxon-name-part taxon-name-part-type="infraspecific-rank">subsp.</tp:taxon-name-part><tp:taxon-name-part taxon-name-part-type="subspecies" reg="altaica">altaica</tp:taxon-name-part></tp:taxon-name>); he considered <italic><tp:taxon-name><tp:taxon-name-part taxon-name-part-type="genus" reg="Eremopoa">E.</tp:taxon-name-part><tp:taxon-name-part taxon-name-part-type="species" reg="bellula">bellula</tp:taxon-name-part></tp:taxon-name></italic> to be a synonym of <italic><tp:taxon-name><tp:taxon-name-part taxon-name-part-type="genus" reg="Eremopoa">E.</tp:taxon-name-part><tp:taxon-name-part taxon-name-part-type="species" reg="altaica">altaica</tp:taxon-name-part></tp:taxon-name></italic> subsp. <tp:taxon-name><tp:taxon-name-part taxon-name-part-type="genus" reg="Eremopoa"/><tp:taxon-name-part taxon-name-part-type="species" reg="altaica"/><tp:taxon-name-part taxon-name-part-type="subspecies" reg="songarica">songarica</tp:taxon-name-part></tp:taxon-name>. Further study is needed to clarifiy the placement of <italic><tp:taxon-name><tp:taxon-name-part taxon-name-part-type="genus" reg="Eremopoa">Eremopoa</tp:taxon-name-part><tp:taxon-name-part taxon-name-part-type="species" reg="bellula">bellula</tp:taxon-name-part></tp:taxon-name></italic> and determine if it is synonymous with <tp:taxon-name><tp:taxon-name-part taxon-name-part-type="genus" reg="Poa">P.</tp:taxon-name-part><tp:taxon-name-part taxon-name-part-type="species" reg="diaphora">diaphora</tp:taxon-name-part><tp:taxon-name-part taxon-name-part-type="infraspecific-rank">var.</tp:taxon-name-part><tp:taxon-name-part taxon-name-part-type="variety" reg="alpina">alpina</tp:taxon-name-part></tp:taxon-name>.</p></tp:treatment-sec><ref-list><ref id="B3"><mixed-citation xmlns:xlink="http://www.w3.org/1999/xlink" xlink:type="simple"><person-group><name name-style="western"><surname>Boissier</surname><given-names>PE</given-names></name></person-group> (<year>1884</year>) <article-title>Ordo CXLI. <tp:taxon-name><tp:taxon-name-part taxon-name-part-type="family">Gramineae</tp:taxon-name-part></tp:taxon-name>.</article-title> In: <person-group><name name-style="western"><surname>Boissier</surname><given-names>PE</given-names></name></person-group> (<role>Ed.</role>) <issue-title>Flora Orientalis, vol.</issue-title><source>5. H. Georg, Basilae</source>, <fpage>432</fpage>–<lpage>692</lpage>.</mixed-citation></ref><ref id="B67"><mixed-citation xmlns:xlink="http://www.w3.org/1999/xlink" xlink:type="simple"><person-group><name name-style="western"><surname>Tzvelev</surname><given-names>NN</given-names></name></person-group> (<year>1976</year>) Zlaki SSSR. Nauka Publishers, Leningrad Section, Leningrad, 1–788 [English translation: 1983. Grasses of the Soviet Union, 2 vols. Amerind Publishing Co. New Delhi.]</mixed-citation></ref></ref-list></tp:taxon-treatment>
