# Supplementary material for: Phylogeny and taxonomic synopsis of PoasubgenusPseudopoa (including Eremopoa and Lindbergella) (Poaceae, Poeae, Poinae)
Source: PhytoKeys. 2018 Nov 14;(111):69–102. doi: 10.3897/phytokeys.111.28081 (PMC6256263; doi:10.3897/phytokeys.111.28081)
Supplement: XML Treatment for Eremopoa glareosa [file phytokeys.111.28081-treatment19.xml]

<!DOCTYPE tp:taxon-treatment
  PUBLIC "-//TaxonX//DTD Taxonomic Treatment Publishing DTD v0 20100105//EN" "tax-treatment-NSO.dtd">
<tp:taxon-treatment xmlns:tp="http://www.plazi.org/taxpub"><tp:treatment-meta><kwd-group><label>Taxon classification</label><kwd><named-content xmlns:xlink="http://www.w3.org/1999/xlink" content-type="kingdom">Plantae</named-content></kwd><kwd><named-content xmlns:xlink="http://www.w3.org/1999/xlink" content-type="order">Poales</named-content></kwd><kwd><named-content xmlns:xlink="http://www.w3.org/1999/xlink" content-type="family">Poaceae</named-content></kwd></kwd-group><mixed-citation publication-type="journal"><person-group><name><surname>Gillespie</surname><given-names>Lynn J.</given-names></name><name><surname>Soreng</surname><given-names>Robert John</given-names></name><name><surname>Cabi</surname><given-names>Evren</given-names></name><name><surname>Amiri</surname><given-names>Neda</given-names></name></person-group><article-title>Phylogeny and taxonomic synopsis of <tp:taxon-name><tp:taxon-name-part taxon-name-part-type="genus" reg="Poa">Poa</tp:taxon-name-part><tp:taxon-name-part taxon-name-part-type="infraspecific-rank">subgenus</tp:taxon-name-part><tp:taxon-name-part taxon-name-part-type="subgenus" reg="Pseudopoa">Pseudopoa</tp:taxon-name-part></tp:taxon-name> (including <italic><tp:taxon-name><tp:taxon-name-part taxon-name-part-type="genus" reg="Eremopoa">Eremopoa</tp:taxon-name-part></tp:taxon-name></italic> and <italic><tp:taxon-name><tp:taxon-name-part taxon-name-part-type="genus" reg="Lindbergella">Lindbergella</tp:taxon-name-part></tp:taxon-name></italic>) (<tp:taxon-name><tp:taxon-name-part taxon-name-part-type="family">Poaceae</tp:taxon-name-part></tp:taxon-name>, <tp:taxon-name><tp:taxon-name-part taxon-name-part-type="tribe">Poeae</tp:taxon-name-part></tp:taxon-name>, <tp:taxon-name><tp:taxon-name-part taxon-name-part-type="subtribe">Poinae</tp:taxon-name-part></tp:taxon-name>)</article-title><source>PhytoKeys</source><day>14</day><month>11</month><year>2018</year><volume>2018</volume><issue>111</issue><fpage>69</fpage><lpage>102</lpage><pub-id pub-id-type="doi">10.3897/phytokeys.111.28081</pub-id></mixed-citation></tp:treatment-meta><tp:nomenclature><tp:taxon-name>
            <tp:taxon-name-part taxon-name-part-type="genus" reg="Eremopoa">Eremopoa</tp:taxon-name-part>
            <tp:taxon-name-part taxon-name-part-type="species" reg="glareosa">glareosa</tp:taxon-name-part>
          </tp:taxon-name><tp:taxon-authority>Gamajun., Bot. Mater. Gerb. Inst. Bot. Akad. Nauk Kazahsk. SSR 2: 2. 1964.</tp:taxon-authority></tp:nomenclature><tp:treatment-sec sec-type="Type protologue" id="SECID0EXNCK"><title>Type protologue.</title><p>Usbekistanica, Tian Schan Occid., Bostandyk, fonts Aksar-sai, 28 Jul 1949, <italic>N. V. Pavlov</italic> s.n. (holotype: AA).</p></tp:treatment-sec><tp:treatment-sec sec-type="notes" id="SECID0E6NCK"><title>Notes.</title><p><xref ref-type="bibr" rid="B67">Tzvelev (1976</xref>, pg. 480) included <italic><tp:taxon-name><tp:taxon-name-part taxon-name-part-type="genus" reg="Eremopoa">E.</tp:taxon-name-part><tp:taxon-name-part taxon-name-part-type="species" reg="glareosa">glareosa</tp:taxon-name-part></tp:taxon-name></italic> as a synonym under <tp:taxon-name><tp:taxon-name-part taxon-name-part-type="genus" reg="Eremopoa">E.</tp:taxon-name-part><tp:taxon-name-part taxon-name-part-type="species" reg="altaica">altaica</tp:taxon-name-part><tp:taxon-name-part taxon-name-part-type="infraspecific-rank">subsp.</tp:taxon-name-part><tp:taxon-name-part taxon-name-part-type="subspecies" reg="songarica">songarica</tp:taxon-name-part></tp:taxon-name>, but noted that it is somewhat intermediate between this taxon and <tp:taxon-name><tp:taxon-name-part taxon-name-part-type="genus" reg="Eremopoa">E.</tp:taxon-name-part><tp:taxon-name-part taxon-name-part-type="species" reg="altaica">altaica</tp:taxon-name-part><tp:taxon-name-part taxon-name-part-type="infraspecific-rank">subsp.</tp:taxon-name-part><tp:taxon-name-part taxon-name-part-type="subspecies" reg="altaica">altaica</tp:taxon-name-part></tp:taxon-name>. As the protologue indicates the plants are 10–28 cm tall, with 3 to 4 florests per spikelet, spikelets 4–7 mm long and anthers 2.5 mm long, this is more likely to be <italic><tp:taxon-name><tp:taxon-name-part taxon-name-part-type="genus" reg="Poa">Poa</tp:taxon-name-part><tp:taxon-name-part taxon-name-part-type="species" reg="persica">persica</tp:taxon-name-part></tp:taxon-name></italic>, perhaps subsp. <tp:taxon-name><tp:taxon-name-part taxon-name-part-type="genus" reg="Poa"/><tp:taxon-name-part taxon-name-part-type="species" reg="persica"/><tp:taxon-name-part taxon-name-part-type="subspecies" reg="multiradiata">multiradiata</tp:taxon-name-part></tp:taxon-name>, since no pubescence is indicated.</p></tp:treatment-sec><ref-list><ref id="B67"><mixed-citation xmlns:xlink="http://www.w3.org/1999/xlink" xlink:type="simple"><person-group><name name-style="western"><surname>Tzvelev</surname><given-names>NN</given-names></name></person-group> (<year>1976</year>) Zlaki SSSR. Nauka Publishers, Leningrad Section, Leningrad, 1–788 [English translation: 1983. Grasses of the Soviet Union, 2 vols. Amerind Publishing Co. New Delhi.]</mixed-citation></ref></ref-list></tp:taxon-treatment>
