# Supplementary material for: Phylogeny and taxonomic synopsis of PoasubgenusPseudopoa (including Eremopoa and Lindbergella) (Poaceae, Poeae, Poinae)
Source: PhytoKeys. 2018 Nov 14;(111):69–102. doi: 10.3897/phytokeys.111.28081 (PMC6256263; doi:10.3897/phytokeys.111.28081)
Supplement: XML Treatment for Festuca polygama [file phytokeys.111.28081-treatment21.xml]

<!DOCTYPE tp:taxon-treatment
  PUBLIC "-//TaxonX//DTD Taxonomic Treatment Publishing DTD v0 20100105//EN" "tax-treatment-NSO.dtd">
<tp:taxon-treatment xmlns:tp="http://www.plazi.org/taxpub"><tp:treatment-meta><kwd-group><label>Taxon classification</label><kwd><named-content xmlns:xlink="http://www.w3.org/1999/xlink" content-type="kingdom">Plantae</named-content></kwd><kwd><named-content xmlns:xlink="http://www.w3.org/1999/xlink" content-type="order">Poales</named-content></kwd><kwd><named-content xmlns:xlink="http://www.w3.org/1999/xlink" content-type="family">Poaceae</named-content></kwd></kwd-group><mixed-citation publication-type="journal"><person-group><name><surname>Gillespie</surname><given-names>Lynn J.</given-names></name><name><surname>Soreng</surname><given-names>Robert John</given-names></name><name><surname>Cabi</surname><given-names>Evren</given-names></name><name><surname>Amiri</surname><given-names>Neda</given-names></name></person-group><article-title>Phylogeny and taxonomic synopsis of <tp:taxon-name><tp:taxon-name-part taxon-name-part-type="genus" reg="Poa">Poa</tp:taxon-name-part><tp:taxon-name-part taxon-name-part-type="infraspecific-rank">subgenus</tp:taxon-name-part><tp:taxon-name-part taxon-name-part-type="subgenus" reg="Pseudopoa">Pseudopoa</tp:taxon-name-part></tp:taxon-name> (including <italic><tp:taxon-name><tp:taxon-name-part taxon-name-part-type="genus" reg="Eremopoa">Eremopoa</tp:taxon-name-part></tp:taxon-name></italic> and <italic><tp:taxon-name><tp:taxon-name-part taxon-name-part-type="genus" reg="Lindbergella">Lindbergella</tp:taxon-name-part></tp:taxon-name></italic>) (<tp:taxon-name><tp:taxon-name-part taxon-name-part-type="family">Poaceae</tp:taxon-name-part></tp:taxon-name>, <tp:taxon-name><tp:taxon-name-part taxon-name-part-type="tribe">Poeae</tp:taxon-name-part></tp:taxon-name>, <tp:taxon-name><tp:taxon-name-part taxon-name-part-type="subtribe">Poinae</tp:taxon-name-part></tp:taxon-name>)</article-title><source>PhytoKeys</source><day>14</day><month>11</month><year>2018</year><volume>2018</volume><issue>111</issue><fpage>69</fpage><lpage>102</lpage><pub-id pub-id-type="doi">10.3897/phytokeys.111.28081</pub-id></mixed-citation></tp:treatment-meta><tp:nomenclature><tp:taxon-name>
            <tp:taxon-name-part taxon-name-part-type="genus" reg="Festuca">Festuca</tp:taxon-name-part>
            <tp:taxon-name-part taxon-name-part-type="species" reg="polygama">polygama</tp:taxon-name-part>
          </tp:taxon-name><tp:taxon-authority>K. Koch, Linnaea 21: 409. 1848. Poa polygama (K. Koch) Steud., Syn. Pl. Glumac. 1: 255. 1854.</tp:taxon-authority></tp:nomenclature><tp:treatment-sec sec-type="Type protologue" id="SECID0ESUCK"><title>Type protologue.</title><p>“Aus dem Wilhelm’schen Herbr als <italic><tp:taxon-name><tp:taxon-name-part taxon-name-part-type="genus" reg="Poa">Poa</tp:taxon-name-part><tp:taxon-name-part taxon-name-part-type="species" reg="persica">persica</tp:taxon-name-part></tp:taxon-name></italic>.” <bold>Type</bold>: <italic><tp:taxon-name><tp:taxon-name-part taxon-name-part-type="genus" reg="Wilhelms">Wilhelms</tp:taxon-name-part></tp:taxon-name></italic> (holotype: B, probably destroyed).</p></tp:treatment-sec><tp:treatment-sec sec-type="notes" id="SECID0EMVCK"><title>Notes.</title><p><xref ref-type="bibr" rid="B67">Tzvelev (1976)</xref> indicates “Caucasus?”, but there is no location in the species protologue beyond the article title “Beitrage zu einer Flora des Orients”.</p><sec sec-type="Excluded names" id="SECID0EWVCK"><title>Excluded names</title></sec></tp:treatment-sec><ref-list><ref id="B67"><mixed-citation xmlns:xlink="http://www.w3.org/1999/xlink" xlink:type="simple"><person-group><name name-style="western"><surname>Tzvelev</surname><given-names>NN</given-names></name></person-group> (<year>1976</year>) Zlaki SSSR. Nauka Publishers, Leningrad Section, Leningrad, 1–788 [English translation: 1983. Grasses of the Soviet Union, 2 vols. Amerind Publishing Co. New Delhi.]</mixed-citation></ref></ref-list></tp:taxon-treatment>
