# Supplementary material for: Phylogeny and taxonomic synopsis of PoasubgenusPseudopoa (including Eremopoa and Lindbergella) (Poaceae, Poeae, Poinae)
Source: PhytoKeys. 2018 Nov 14;(111):69–102. doi: 10.3897/phytokeys.111.28081 (PMC6256263; doi:10.3897/phytokeys.111.28081)
Supplement: Supplementary material 1 — Table S1. Characteristics of the DNA alignments and data partitions and parameters and summary statistics of the PAUP and Bayesian analyses [file phytokeys-111-069-s001.xlsx]

## Sheet: Sheet1
	ITS	ETS	nrDNA	TLF	rpoB-trnC	matK	plastid	combined
# samples	77	77	77	77	76	77	77	62
# characters	609	642	1251	2216	1461	788	4465	5599
PAUP analyses
# PI chars	143	182	325	189	135	56	380	584
% PI chars	23	28	26	9	9	7	9	10
tree L	432	612	1074	410	285	137	841	1599
# trees	21312	100000	100000	1717	100000	1008	100000	100000
CI	0.55	0.55	0.53	0.76	0.76	0.66	0.73	0.64
RI	0.84	0.86	0.84	0.94	0.95	0.94	0.94	0.899
Bayesian analyses
Likelihood score (-InL)	3298.12	4260.96		5838.25	3886.11	2021.78
# substitution schemes	3	3		3	3	3
rAC	0.6835	1.2611		0.8313	0.91	3.1282
rAG	1.3696	2.9515		0.8302	0.8969	2.05
rAT	2.2359	2.4737		0.227	0.2015	0.9374
rCG	0.2162	0.7064		0.6181	0.5445	2.0372
rCT	3.936	5.5136		0.6972	0.7	2.6722
rGT	1	1		1	1	1
fA	0.2246	0.199		0.3795	0.3673	0.2997
fC	0.2792	0.2497		0.1283	0.1444	0.1759
fG	0.2718	0.2741		0.1455	0.1284	0.1547
fT	0.2244	0.2772		0.3467	0.3599	0.3698
substitution model	GTR + Γ	GTR + Γ		GTR + I + Γ	GTR + Γ	GTR + I + Γ
prop. invariable sites	–	–		0.351	–	0.633
gamma shape parameter	0.796	0.797		0.858	0.475	0.793
